# Supplementary material for: Reciprocity of thermal diffusion in time-modulated systems
Source: Nat Commun. 2022 Jan 10;13:167. doi: 10.1038/s41467-021-27903-3 (PMC8748696; doi:10.1038/s41467-021-27903-3)
Supplement: Supplementary file 7 — Source Data [file 41467_2021_27903_MOESM7_ESM.xlsx]

## Sheet: Fig. 4c 
Fig. 4c
backward		forward
x (cm)	T (K)	x (cm)	T (K)
0	--	0	--
0.0731	--	0.07284	--
0.14621	--	0.14568	--
0.21931	--	0.21853	--
0.29242	--	0.29137	--
0.36552	--	0.36421	--
0.43863	--	0.43705	--
0.51173	--	0.50989	--
0.58484	--	0.58273	--
0.65794	--	0.65558	--
0.73105	--	0.72842	--
0.80415	--	0.80126	--
0.87726	--	0.8741	--
0.95036	--	0.94694	--
1.02347	--	1.01978	--
1.09657	--	1.09263	--
1.16968	--	1.16547	--
1.24278	--	1.23831	--
1.31588	--	1.31115	--
1.38899	--	1.38399	--
1.46209	--	1.45683	--
1.5352	--	1.52968	--
1.6083	--	1.60252	--
1.68141	--	1.67536	--
1.75451	--	1.7482	--
1.82762	--	1.82104	--
1.90072	--	1.89388	--
1.97383	--	1.96673	--
2.04693	--	2.03957	--
2.12004	--	2.11241	--
2.19314	--	2.18525	--
2.26625	--	2.25809	--
2.33935	--	2.33094	--
2.41245	296	2.40378
2.48556	296.19	2.47662	306.01
2.55866	296.49	2.54946	305.94
2.63177	296.57	2.6223	305.74
2.70487	296.52	2.69514	305.59
2.77798	296.41	2.76799	305.02
2.85108	296.24	2.84083	304.87
2.92419	296.54	2.91367	304.97
2.99729	296.9	2.98651	305.1
3.0704	297.06	3.05935	304.97
3.1435	297.06	3.13219	304.82
3.21661	297.03	3.20504	304.63
3.28971	296.9	3.27788	304.38
3.36282	297.03	3.35072	304.28
3.43592	297.3	3.42356	304.31
3.50903	297.52	3.4964	304.38
3.58213	297.44	3.56924	304.33
3.65523	297.41	3.64209	304.11
3.72834	297.36	3.71493	303.86
3.80144	297.63	3.78777	303.74
3.87455	297.74	3.86061	303.71
3.94765	297.74	3.93345	303.66
4.02076	297.9	4.00629	303.91
4.09386	298.08	4.07914	303.64
4.16697	297.87	4.15198	303.54
4.24007	297.9	4.22482	303.42
4.31318	297.98	4.29766	303.22
4.38628	298.21	4.3705	303.05
4.45939	298.08	4.44335	302.95
4.53249	298.14	4.51619	302.97
4.6056	298.24	4.58903	303.02
4.6787	298.37	4.66187	302.87
4.75181	298.37	4.73471	302.97
4.82491	298.45	4.80755	302.9
4.89801	298.5	4.8804	302.8
4.97112	298.6	4.95324	302.77
5.04422	298.63	5.02608	302.85
5.11733	298.76	5.09892	302.75
5.19043	298.73	5.17176	302.7
5.26354	298.76	5.2446	302.67
5.33664	298.78	5.31745	302.6
5.40975	298.73	5.39029	302.58
5.48285	298.91	5.46313	302.6
5.55596	299.04	5.53597	302.55
5.62906	299.01	5.60881	302.63
5.70217	299.3	5.68165	302.48
5.77527	299.35	5.7545	302.53
5.84838	299.27	5.82734	302.32
5.92148	299.35	5.90018	302.27
5.99458	299.32	5.97302	302.37
6.06769	299.27	6.04586	302.32
6.14079	299.43	6.11871	302.19
6.2139	299.37	6.19155	302.11
6.287	299.45	6.26439	302.06
6.36011	299.5	6.33723	301.99
6.43321	299.48	6.41007	301.93
6.50632	299.5	6.48291	301.91
6.57942	299.45	6.55576	301.96
6.65253	299.61	6.6286	301.81
6.72563	299.61	6.70144	301.83
6.79874	299.63	6.77428	301.81
6.87184	299.74	6.84712	301.73
6.94495	299.81	6.91996	301.81
7.01805	299.99	6.99281	301.75
7.09116	299.92	7.06565	301.81
7.16426	299.89	7.13849	301.6
7.23736	299.89	7.21133	301.7
7.31047	299.97	7.28417	301.47
7.38357	300.04	7.35701	301.52
7.45668	299.99	7.42986	301.57
7.52978	300.04	7.5027	301.42
7.60289	300.07	7.57554	301.52
7.67599	300.12	7.64838	301.42
7.7491	300.12	7.72122	301.34
7.8222	300.12	7.79406	301.29
7.89531	300.25	7.86691	301.21
7.96841	300.2	7.93975	301.19
8.04152	300.17	8.01259	301.08
8.11462	300.3	8.08543	301.03
8.18773	300.43	8.15827	300.98
8.26083	300.41	8.23112	301.01
8.33394	300.35	8.30396	301.03
8.40704	300.33	8.3768	301.03
8.48014	300.38	8.44964	300.98
8.55325	300.33	8.52248	300.95
8.62635	300.43	8.59532	300.93
8.69946	300.48	8.66817	300.85
8.77256	300.33	8.74101	300.93
8.84567	300.54	8.81385	300.93
8.91877	300.56	8.88669	300.93
8.99188	300.46	8.95953	300.88
9.06498	300.56	9.03237	301.03
9.13809	300.64	9.10522	300.93
9.21119	300.61	9.17806	300.77
9.2843	300.61	9.2509	300.64
9.3574	300.59	9.32374	300.72
9.43051	300.61	9.39658	300.72
9.50361	300.59	9.46942	300.88
9.57671	300.51	9.54227	300.72
9.64982	300.72	9.61511	300.75
9.72292	300.64	9.68795	300.72
9.79603	300.46	9.76079	300.64
9.86913	300.46	9.83363	300.67
9.94224	300.61	9.90647	300.75
10.0153	300.59	9.97932	300.77
10.0884	300.69	10.0522	300.7
10.1616	300.66	10.125	300.75
10.2347	300.66	10.1978	300.62
10.3078	300.74	10.2707	300.62
10.3809	300.64	10.3435	300.57
10.454	300.66	10.4164	300.49
10.5271	300.66	10.4892	300.57
10.6002	300.77	10.562	300.54
10.6733	300.87	10.6349	300.57
10.7464	300.92	10.7077	300.57
10.8195	301	10.7806	300.52
10.8926	300.97	10.8534	300.44
10.9657	300.95	10.9263	300.46
11.0388	300.9	10.9991	300.59
11.1119	300.9	11.0719	300.41
11.185	300.79	11.1448	300.36
11.2581	301.05	11.2176	300.46
11.3312	301.1	11.2905	300.46
11.4043	301.26	11.3633	300.44
11.4774	301.15	11.4361	300.36
11.5505	301.15	11.509	300.36
11.6236	301.13	11.5818	300.34
11.6967	301.1	11.6547	300.23
11.7699	301.15	11.7275	300.28
11.843	301.28	11.8004	300.23
11.9161	301.15	11.8732	300.15
11.9892	301.18	11.946	300.18
12.0623	301.28	12.0189	300.03
12.1354	301.18	12.0917	300.15
12.2085	301.21	12.1646	300.21
12.2816	301.18	12.2374	300.18
12.3547	301.26	12.3102	300.15
12.4278	301.36	12.3831	300.03
12.5009	301.46	12.4559	300.03
12.574	301.41	12.5288	300.03
12.6471	301.46	12.6016	299.97
12.7202	301.44	12.6745	299.97
12.7933	301.59	12.7473	299.92
12.8664	301.64	12.8201	299.9
12.9395	301.59	12.893	299.79
13.0126	301.64	12.9658	299.9
13.0857	301.72	13.0387	299.84
13.1588	301.67	13.1115	299.87
13.2319	301.85	13.1844	299.82
13.305	301.88	13.2572	299.74
13.3782	302.01	13.33	299.74
13.4513	301.9	13.4029	299.82
13.5244	301.9	13.4757	299.64
13.5975	302.01	13.5486	299.66
13.6706	302.06	13.6214	299.61
13.7437	302.03	13.6942	299.56
13.8168	302.03	13.7671	299.51
13.8899	302.01	13.8399	299.38
13.963	301.98	13.9128	299.41
14.0361	302.11	13.9856	299.3
14.1092	302.29	14.0585	299.35
14.1823	302.39	14.1313	299.35
14.2554	302.42	14.2041	299.3
14.3285	302.57	14.277	299.15
14.4016	302.5	14.3498	299.12
14.4747	302.55	14.4227	299.05
14.5478	302.55	14.4955	299.05
14.6209	302.57	14.5684	298.97
14.694	302.7	14.6412	298.97
14.7672	302.78	14.714	298.99
14.8402	302.9	14.7869	298.94
14.9134	302.92	14.8597	298.97
14.9865	302.97	14.9326	298.92
15.0596	302.92	15.0054	298.74
15.1327	302.95	15.0782	298.66
15.2058	302.87	15.1511	298.63
15.2789	302.92	15.2239	298.66
15.352	303.02	15.2968	298.71
15.4251	303.2	15.3696	298.61
15.4982	303.25	15.4424	298.5
15.5713	303.25	15.5153	298.35
15.6444	303.15	15.5881	298.19
15.7175	303.07	15.661	298.14
15.7906	303.2	15.7338	298.3
15.8637	303.32	15.8066	298.12
15.9368	303.27	15.8795	297.99
16.0099	303.12	15.9523	298.09
16.083	303.37	16.0252	298.04
16.1561	303.34	16.098	297.96
16.2292	303.62	16.1709	298.09
16.3024	303.69	16.2437	298.01
16.3755	303.67	16.3165	298.09
16.4486	303.81	16.3894	297.96
16.5217	303.81	16.4622	297.76
16.5948	303.94	16.5351	297.91
16.6679	304.06	16.6079	297.78
16.741	304.09	16.6808	297.65
16.8141	304.11	16.7536	297.54
16.8872	304.16	16.8264	297.4
16.9603	304.21	16.8993	297.4
17.0334	304.21	16.9721	297.32
17.1065	304.58	17.045	297.16
17.1796	304.65	17.1178	297.13
17.2527	304.68	17.1907	297.08
17.3258	304.65	17.2635	297.13
17.3989	304.73	17.3363	296.99
17.472	304.65	17.4092	296.89
17.5451	304.75	17.482	296.61
17.6182	305.15	17.5549	296.53
17.6913	305.32	17.6277	296.59
17.7644	305.42	17.7005	296.48
17.8376	305.4	17.7734	296.61
17.9107	305.44	17.8462	296.45
17.9838	305.62	17.9191	296.1
18.0569	305.99	17.9919	296
18.13	--	18.0648	--
18.2031	--	18.1376	--
18.2762	--	18.2104	--
18.3493	--	18.2833	--
18.4224	--	18.3561	--
18.4955	--	18.429	--
18.5686	--	18.5018	--
18.6417	--	18.5746	--
18.7148	--	18.6475	--
18.7879	--	18.7203	--
18.861	--	18.7932	--
18.9341	--	18.866	--
19.0072	--	18.9388	--
19.0803	--	19.0117	--
19.1534	--	19.0845	--
19.2265	--	19.1574	--
19.2996	--	19.2302	--
19.3727	--	19.3031	--
19.4459	--	19.3759	--
19.519	--	19.4487	--
19.5921	--	19.5216	--
19.6652	--	19.5944	--
19.7383	--	19.6673	--
19.8114	--	19.7401	--
19.8845	--	19.813	--
19.9576	--	19.8858	--
20.0307	--	19.9586	--
20.1038	--	20.0315	--
20.1769	--	20.1043	--
20.25	--	20.1772	--
		20.25	--

## Sheet: Fig. 4d 
Fig. 4d
backward			forward
t (s)	DTb,1 (K)	DTb,2 (K)	t (s)	DTf,1 (K)	DTf,2 (K)
-40	-0.87	-0.94	-40	1.04	0.86
-39.9522	-0.84	-0.94	-39.9521	1.07	0.89
-39.9044	-0.84	-0.94	-39.9043	1.07	0.86
-39.8566	-0.84	-0.94	-39.8564	1.09	0.86
-39.8088	-0.84	-0.94	-39.8085	1.09	0.89
-39.761	-0.82	-0.96	-39.7606	1.07	0.86
-39.7132	-0.84	-0.96	-39.7128	1.06	0.88
-39.6654	-0.84	-0.96	-39.6649	1.06	0.91
-39.6176	-0.85	-0.94	-39.617	1.09	0.86
-39.5698	-0.87	-0.96	-39.5692	1.07	0.89
-39.522	-0.87	-0.94	-39.5213	1.09	0.88
-39.4742	-0.81	-0.94	-39.4734	1.09	0.88
-39.4264	-0.81	-0.92	-39.4256	1.09	0.86
-39.3786	-0.79	-0.94	-39.3777	1.07	0.83
-39.3308	-0.81	-0.97	-39.3298	1.09	0.86
-39.283	-0.87	-0.97	-39.282	1.09	0.86
-39.2352	-0.87	-0.96	-39.2341	1.09	0.91
-39.1874	-0.81	-0.99	-39.1862	1.09	0.89
-39.1396	-0.81	-0.99	-39.1383	1.09	0.86
-39.0918	-0.79	-0.97	-39.0905	1.12	0.88
-39.044	-0.79	-0.97	-39.0426	1.09	0.88
-38.9962	-0.79	-0.97	-38.9947	1.09	0.89
-38.9484	-0.79	-0.99	-38.9469	1.06	0.89
-38.9006	-0.79	-0.96	-38.899	1.09	0.86
-38.8528	-0.79	-0.96	-38.8511	1.06	0.86
-38.805	-0.79	-0.98	-38.8033	1.06	0.86
-38.7572	-0.78	-0.96	-38.7554	1.09	0.88
-38.7094	-0.78	-0.92	-38.7075	1.09	0.83
-38.6616	-0.81	-0.96	-38.6596	1.06	0.86
-38.6138	-0.83	-0.96	-38.6118	1.04	0.91
-38.566	-0.8	-0.96	-38.5639	1.09	0.88
-38.5182	-0.8	-0.96	-38.516	1.04	0.86
-38.4704	-0.83	-0.94	-38.4682	1.04	0.88
-38.4226	-0.8	-0.94	-38.4203	1.04	0.88
-38.3748	-0.8	-0.94	-38.3724	1.01	0.88
-38.327	-0.76	-0.96	-38.3246	1.01	0.86
-38.2792	-0.78	-0.96	-38.2767	0.99	0.88
-38.2314	-0.81	-0.93	-38.2288	0.99	0.88
-38.1836	-0.84	-0.91	-38.181	0.99	0.88
-38.1358	-0.86	-0.89	-38.1331	1.01	0.91
-38.0879	-0.83	-0.94	-38.0852	1.01	0.88
-38.0401	-0.8	-0.94	-38.0373	1.01	0.86
-37.9924	-0.8	-0.94	-37.9895	0.99	0.89
-37.9445	-0.8	-0.94	-37.9416	0.99	0.88
-37.8967	-0.78	-0.91	-37.8937	1.01	0.88
-37.849	-0.81	-0.94	-37.8459	1.04	0.88
-37.8011	-0.8	-0.96	-37.798	1.01	0.86
-37.7533	-0.78	-0.96	-37.7501	1.01	0.86
-37.7055	-0.78	-0.96	-37.7022	1.01	0.86
-37.6577	-0.81	-0.96	-37.6544	1.01	0.86
-37.6099	-0.8	-0.96	-37.6065	0.99	0.86
-37.5621	-0.8	-0.96	-37.5586	0.99	0.84
-37.5143	-0.78	-0.99	-37.5108	0.99	0.84
-37.4665	-0.76	-0.99	-37.4629	0.99	0.78
-37.4187	-0.76	-0.96	-37.415	1.01	0.83
-37.3709	-0.78	-0.96	-37.3672	1.01	0.89
-37.3231	-0.78	-0.98	-37.3193	1.01	0.86
-37.2753	-0.81	-0.94	-37.2714	1.01	0.86
-37.2275	-0.84	-0.96	-37.2236	1.01	0.86
-37.1797	-0.78	-0.98	-37.1757	1.01	0.89
-37.1319	-0.78	-0.96	-37.1278	1.01	0.86
-37.0841	-0.78	-0.96	-37.0799	1.01	0.86
-37.0363	-0.84	-0.96	-37.0321	0.99	0.83
-36.9885	-0.81	-0.96	-36.9842	1.02	0.83
-36.9407	-0.81	-0.99	-36.9363	1.01	0.86
-36.8929	-0.81	-0.99	-36.8885	0.99	0.8
-36.8451	-0.75	-0.96	-36.8406	0.99	0.83
-36.7973	-0.75	-0.99	-36.7927	0.99	0.83
-36.7495	-0.78	-0.99	-36.7448	0.99	0.81
-36.7017	-0.81	-1.01	-36.697	0.96	0.83
-36.6539	-0.79	-1.01	-36.6491	0.99	0.84
-36.6061	-0.78	-0.96	-36.6012	0.99	0.84
-36.5583	-0.84	-0.98	-36.5534	0.96	0.84
-36.5105	-0.87	-0.98	-36.5055	0.99	0.86
-36.4627	-0.84	-0.98	-36.4576	0.99	0.86
-36.4149	-0.84	-0.96	-36.4098	0.97	0.84
-36.3671	-0.84	-0.99	-36.3619	0.97	0.81
-36.3193	-0.86	-0.96	-36.314	0.97	0.81
-36.2715	-0.86	-0.96	-36.2662	0.96	0.81
-36.2237	-0.86	-0.98	-36.2183	0.94	0.81
-36.1759	-0.81	-1.01	-36.1704	0.94	0.81
-36.1281	-0.84	-1.01	-36.1225	0.91	0.84
-36.0803	-0.81	-1.01	-36.0747	0.91	0.84
-36.0325	-0.84	-1.01	-36.0268	0.91	0.86
-35.9847	-0.86	-1.03	-35.9789	0.97	0.86
-35.9369	-0.86	-1.03	-35.9311	0.94	0.83
-35.8891	-0.82	-1.01	-35.8832	0.96	0.83
-35.8413	-0.79	-1.01	-35.8353	0.96	0.81
-35.7935	-0.79	-1.01	-35.7875	0.94	0.86
-35.7457	-0.84	-1.01	-35.7396	0.96	0.86
-35.6979	-0.84	-0.99	-35.6917	0.96	0.83
-35.6501	-0.81	-1.02	-35.6439	0.99	0.86
-35.6023	-0.87	-1.02	-35.596	0.99	0.83
-35.5545	-0.81	-1.02	-35.5481	0.97	0.86
-35.5067	-0.81	-1.04	-35.5002	0.97	0.86
-35.4589	-0.81	-1.06	-35.4524	0.97	0.84
-35.4111	-0.84	-1.04	-35.4045	0.97	0.86
-35.3633	-0.86	-1.04	-35.3566	0.97	0.86
-35.3155	-0.84	-1.06	-35.3088	0.97	0.81
-35.2677	-0.82	-1.04	-35.2609	0.94	0.86
-35.2199	-0.79	-1.04	-35.213	0.92	0.86
-35.1721	-0.82	-1.02	-35.1651	0.91	0.86
-35.1243	-0.84	-1.01	-35.1173	0.91	0.86
-35.0765	-0.84	-1.01	-35.0694	0.91	0.86
-35.0287	-0.82	-1.04	-35.0215	0.94	0.86
-34.9809	-0.82	-1.04	-34.9737	0.94	0.86
-34.9331	-0.82	-1.04	-34.9258	0.91	0.86
-34.8853	-0.82	-1.04	-34.8779	0.91	0.86
-34.8375	-0.82	-1.06	-34.8301	0.91	0.88
-34.7897	-0.81	-1.03	-34.7822	0.94	0.88
-34.7419	-0.78	-1.03	-34.7343	0.97	0.91
-34.6941	-0.78	-1.03	-34.6865	0.97	0.88
-34.6463	-0.73	-1.03	-34.6386	0.97	0.91
-34.5985	-0.76	-1.03	-34.5907	0.97	0.91
-34.5507	-0.81	-1.03	-34.5428	0.94	0.86
-34.5029	-0.78	-1.06	-34.495	0.91	0.91
-34.4551	-0.81	-1.06	-34.4471	0.89	0.88
-34.4073	-0.81	-1.04	-34.3992	0.92	0.88
-34.3595	-0.78	-1.06	-34.3514	0.89	0.94
-34.3117	-0.81	-1.06	-34.3035	0.91	0.91
-34.2639	-0.78	-1.06	-34.2556	0.97	0.91
-34.2161	-0.78	-1.04	-34.2077	0.97	0.94
-34.1683	-0.78	-1.04	-34.1599	0.97	0.94
-34.1205	-0.78	-1.01	-34.112	0.97	0.99
-34.0727	-0.75	-1.01	-34.0641	0.97	0.99
-34.0249	-0.78	-1.01	-34.0163	0.97	0.99
-33.9771	-0.81	-1.04	-33.9684	0.96	0.99
-33.9293	-0.81	-1.06	-33.9205	0.99	0.99
-33.8815	-0.78	-1.03	-33.8727	0.99	0.96
-33.8336	-0.79	-1.03	-33.8248	0.99	0.96
-33.7859	-0.76	-1.03	-33.7769	0.96	0.96
-33.7381	-0.76	-1.01	-33.7291	0.96	0.96
-33.6902	-0.75	-1.01	-33.6812	0.99	0.94
-33.6424	-0.73	-1.01	-33.6333	0.97	0.97
-33.5947	-0.73	-1.01	-33.5855	0.99	0.97
-33.5468	-0.75	-1.01	-33.5376	0.99	0.96
-33.499	-0.75	-1.01	-33.4897	0.99	0.99
-33.4512	-0.78	-1.01	-33.4418	1.02	0.93
-33.4034	-0.75	-1.01	-33.394	0.96	0.96
-33.3556	-0.75	-1.01	-33.3461	0.97	0.99
-33.3078	-0.75	-1.01	-33.2982	0.99	0.96
-33.26	-0.73	-1.03	-33.2504	0.99	0.94
-33.2122	-0.73	-1.01	-33.2025	0.99	0.94
-33.1644	-0.7	-1.03	-33.1546	0.99	0.96
-33.1166	-0.67	-1.03	-33.1067	0.99	0.93
-33.0688	-0.7	-1.01	-33.0589	1.02	0.93
-33.021	-0.7	-1.01	-33.011	1.04	0.96
-32.9732	-0.73	-0.99	-32.9631	1.04	0.96
-32.9254	-0.73	-0.97	-32.9153	1.04	0.96
-32.8776	-0.76	-0.99	-32.8674	1.04	0.96
-32.8298	-0.73	-0.99	-32.8195	1.04	0.96
-32.782	-0.73	-0.99	-32.7717	1.04	0.96
-32.7342	-0.73	-0.99	-32.7238	1.04	0.96
-32.6864	-0.7	-0.99	-32.6759	1.04	0.96
-32.6386	-0.68	-0.97	-32.6281	1.04	0.96
-32.5908	-0.67	-1.01	-32.5802	1.04	0.96
-32.543	-0.67	-0.99	-32.5323	1.04	0.96
-32.4952	-0.7	-0.99	-32.4844	1.04	0.96
-32.4474	-0.7	-0.97	-32.4366	1.04	0.96
-32.3996	-0.68	-0.97	-32.3887	1.04	0.96
-32.3518	-0.7	-0.97	-32.3408	1.04	0.96
-32.304	-0.68	-0.94	-32.293	1.04	0.96
-32.2562	-0.7	-0.97	-32.2451	1.04	0.96
-32.2084	-0.72	-0.97	-32.1972	1.04	0.96
-32.1606	-0.68	-0.99	-32.1493	1.04	0.93
-32.1128	-0.67	-0.96	-32.1015	1.01	0.96
-32.065	-0.65	-0.99	-32.0536	0.99	0.93
-32.0172	-0.7	-0.94	-32.0057	1.02	0.96
-31.9694	-0.7	-0.94	-31.9579	1.02	0.93
-31.9216	-0.68	-0.94	-31.91	0.99	0.91
-31.8738	-0.7	-0.94	-31.8621	0.99	0.89
-31.826	-0.73	-0.99	-31.8143	0.96	0.91
-31.7782	-0.7	-0.97	-31.7664	0.99	0.89
-31.7304	-0.7	-0.99	-31.7185	0.96	0.89
-31.6826	-0.7	-1.01	-31.6707	0.99	0.86
-31.6348	-0.7	-0.99	-31.6228	0.94	0.89
-31.587	-0.73	-0.99	-31.5749	0.96	0.89
-31.5392	-0.7	-0.96	-31.527	0.96	0.88
-31.4914	-0.67	-0.96	-31.4792	0.97	0.86
-31.4436	-0.65	-0.97	-31.4313	0.99	0.86
-31.3958	-0.7	-0.97	-31.3834	0.99	0.89
-31.348	-0.73	-0.97	-31.3356	0.99	0.86
-31.3002	-0.73	-0.99	-31.2877	1.02	0.83
-31.2524	-0.73	-0.99	-31.2398	1.02	0.83
-31.2046	-0.7	-0.97	-31.192	1.02	0.86
-31.1568	-0.7	-0.97	-31.1441	0.96	0.86
-31.109	-0.7	-0.97	-31.0962	0.99	0.88
-31.0612	-0.73	-0.97	-31.0483	0.97	0.88
-31.0134	-0.75	-0.99	-31.0005	0.97	0.86
-30.9656	-0.75	-0.97	-30.9526	0.99	0.84
-30.9178	-0.7	-0.97	-30.9047	1.01	0.86
-30.87	-0.72	-0.97	-30.8569	0.99	0.84
-30.8222	-0.75	-0.99	-30.809	1.01	0.81
-30.7744	-0.73	-0.99	-30.7611	1.01	0.81
-30.7266	-0.76	-0.99	-30.7133	0.99	0.83
-30.6788	-0.78	-0.99	-30.6654	1.01	0.83
-30.631	-0.78	-0.99	-30.6175	0.96	0.83
-30.5832	-0.76	-0.99	-30.5696	0.96	0.83
-30.5354	-0.73	-0.99	-30.5218	0.99	0.78
-30.4876	-0.73	-0.99	-30.4739	0.99	0.83
-30.4398	-0.76	-0.99	-30.426	0.99	0.83
-30.392	-0.75	-0.99	-30.3782	1.01	0.81
-30.3442	-0.78	-0.96	-30.3303	1.01	0.78
-30.2964	-0.78	-0.94	-30.2824	0.98	0.78
-30.2486	-0.8	-0.96	-30.2346	0.98	0.8
-30.2008	-0.8	-0.99	-30.1867	0.98	0.78
-30.153	-0.8	-0.96	-30.1388	0.94	0.8
-30.1052	-0.83	-0.99	-30.0909	0.96	0.78
-30.0574	-0.86	-0.96	-30.0431	0.99	0.8
-30.0096	-0.86	-0.96	-29.9952	0.97	0.78
-29.9618	-0.86	-0.99	-29.9473	0.99	0.78
-29.914	-0.83	-0.99	-29.8995	1.01	0.75
-29.8662	-0.83	-0.99	-29.8516	0.99	0.72
-29.8184	-0.86	-0.99	-29.8037	0.99	0.75
-29.7706	-0.86	-0.99	-29.7559	0.99	0.75
-29.7228	-0.83	-0.98	-29.708	0.99	0.78
-29.6749	-0.86	-0.98	-29.6601	1.01	0.75
-29.6272	-0.86	-0.98	-29.6122	1.01	0.75
-29.5794	-0.89	-0.98	-29.5644	0.99	0.75
-29.5315	-0.89	-0.98	-29.5165	0.99	0.75
-29.4838	-0.89	-0.98	-29.4687	0.97	0.75
-29.4359	-0.89	-1.01	-29.4208	0.94	0.75
-29.3881	-0.86	-0.98	-29.3729	0.97	0.75
-29.3403	-0.83	-1.01	-29.325	0.97	0.75
-29.2925	-0.89	-1.01	-29.2772	0.97	0.75
-29.2447	-0.89	-1.04	-29.2293	0.97	0.78
-29.1969	-0.89	-1.04	-29.1814	0.94	0.78
-29.1491	-0.89	-1.01	-29.1336	0.96	0.75
-29.1013	-0.86	-1.01	-29.0857	0.99	0.72
-29.0535	-0.86	-1.03	-29.0378	0.97	0.75
-29.0057	-0.86	-1.03	-28.99	0.99	0.78
-28.9579	-0.86	-1.01	-28.9421	0.99	0.81
-28.9101	-0.86	-1.04	-28.8942	0.99	0.81
-28.8623	-0.86	-1.01	-28.8463	1.02	0.84
-28.8145	-0.89	-1.03	-28.7985	1.02	0.81
-28.7667	-0.89	-1.03	-28.7506	1.02	0.81
-28.7189	-0.86	-1.03	-28.7027	1.02	0.81
-28.6711	-0.86	-1.04	-28.6549	1.02	0.8
-28.6233	-0.86	-1.04	-28.607	1.02	0.8
-28.5755	-0.86	-1.06	-28.5591	0.99	0.81
-28.5277	-0.86	-1.03	-28.5113	1.01	0.81
-28.4799	-0.86	-1.04	-28.4634	0.99	0.81
-28.4321	-0.88	-1.01	-28.4155	1.01	0.83
-28.3843	-0.86	-1.03	-28.3676	1.01	0.83
-28.3365	-0.86	-1.01	-28.3198	1.04	0.83
-28.2887	-0.86	-0.99	-28.2719	1.04	0.83
-28.2409	-0.86	-0.99	-28.224	1.07	0.83
-28.1931	-0.86	-1.01	-28.1762	1.04	0.86
-28.1453	-0.89	-1.01	-28.1283	1.04	0.86
-28.0975	-0.86	-1.01	-28.0804	1.01	0.86
-28.0497	-0.91	-1.01	-28.0326	1.01	0.83
-28.0019	-0.89	-1.01	-27.9847	1.01	0.83
-27.9541	-0.88	-1.01	-27.9368	1.01	0.83
-27.9063	-0.89	-1.03	-27.8889	1.01	0.8
-27.8585	-0.91	-1.01	-27.8411	1.04	0.83
-27.8107	-0.86	-0.98	-27.7932	1.01	0.81
-27.7629	-0.86	-0.96	-27.7453	1.04	0.83
-27.7151	-0.89	-0.97	-27.6975	1.01	0.84
-27.6673	-0.88	-0.99	-27.6496	1.04	0.86
-27.6195	-0.88	-1.01	-27.6017	1.04	0.86
-27.5717	-0.89	-0.99	-27.5539	1.07	0.88
-27.5239	-0.89	-0.99	-27.506	1.04	0.88
-27.4761	-0.86	-0.97	-27.4581	1.01	0.88
-27.4283	-0.84	-0.97	-27.4102	1.04	0.86
-27.3805	-0.88	-0.97	-27.3624	1.04	0.86
-27.3327	-0.88	-0.99	-27.3145	1.04	0.86
-27.2849	-0.86	-0.99	-27.2666	1.07	0.86
-27.2371	-0.86	-0.99	-27.2188	1.07	0.86
-27.1893	-0.89	-1.01	-27.1709	1.09	0.86
-27.1415	-0.86	-0.99	-27.123	1.07	0.91
-27.0937	-0.83	-0.96	-27.0752	1.07	0.89
-27.0459	-0.83	-0.97	-27.0273	1.04	0.86
-26.9981	-0.83	-0.97	-26.9794	1.07	0.86
-26.9503	-0.83	-0.97	-26.9316	1.07	0.89
-26.9025	-0.83	-0.97	-26.8837	1.07	0.86
-26.8547	-0.83	-0.97	-26.8358	1.04	0.86
-26.8069	-0.8	-0.99	-26.7879	1.04	0.88
-26.7591	-0.8	-0.99	-26.7401	1.04	0.88
-26.7113	-0.8	-1.01	-26.6922	1.04	0.88
-26.6635	-0.8	-1.01	-26.6443	1.04	0.88
-26.6157	-0.8	-0.99	-26.5965	1.04	0.94
-26.5679	-0.86	-0.99	-26.5486	1.04	0.94
-26.5201	-0.83	-0.97	-26.5007	1.04	0.91
-26.4723	-0.81	-0.96	-26.4529	1.04	0.88
-26.4245	-0.8	-0.94	-26.405	1.04	0.88
-26.3767	-0.78	-0.94	-26.3571	1.04	0.91
-26.3289	-0.78	-0.94	-26.3092	1.04	0.91
-26.2811	-0.78	-0.94	-26.2614	1.04	0.92
-26.2333	-0.81	-0.94	-26.2135	1.04	0.89
-26.1855	-0.78	-0.97	-26.1656	1.04	0.89
-26.1377	-0.78	-0.96	-26.1178	1.04	0.91
-26.0899	-0.78	-0.96	-26.0699	1.02	0.91
-26.0421	-0.81	-0.99	-26.022	1.02	0.91
-25.9943	-0.84	-0.96	-25.9742	1.02	0.89
-25.9465	-0.82	-0.98	-25.9263	1.04	0.84
-25.8987	-0.79	-0.96	-25.8784	1.01	0.88
-25.8509	-0.79	-0.96	-25.8305	1.04	0.86
-25.8031	-0.79	-0.96	-25.7827	1.04	0.84
-25.7553	-0.79	-0.96	-25.7348	1.04	0.84
-25.7075	-0.79	-0.98	-25.6869	1.04	0.86
-25.6597	-0.76	-0.98	-25.6391	1.04	0.88
-25.6119	-0.76	-0.98	-25.5912	1.02	0.88
-25.5641	-0.79	-0.98	-25.5433	1.04	0.84
-25.5162	-0.76	-0.98	-25.4955	1.04	0.86
-25.4685	-0.79	-0.96	-25.4476	1.04	0.88
-25.4206	-0.76	-0.98	-25.3997	0.99	0.91
-25.3728	-0.79	-0.98	-25.3518	1.02	0.91
-25.3251	-0.79	-0.96	-25.304	1.02	0.88
-25.2772	-0.82	-0.98	-25.2561	1.02	0.88
-25.2294	-0.82	-0.99	-25.2082	1.02	0.88
-25.1816	-0.82	-0.93	-25.1604	1.02	0.89
-25.1338	-0.79	-0.96	-25.1125	1.04	0.86
-25.086	-0.76	-0.99	-25.0646	1.01	0.86
-25.0382	-0.76	-0.96	-25.0167	0.99	0.86
-24.9904	-0.79	-0.99	-24.9689	0.99	0.86
-24.9426	-0.76	-0.99	-24.921	0.99	0.86
-24.8948	-0.79	-0.96	-24.8731	0.99	0.86
-24.847	-0.79	-0.99	-24.8253	1.02	0.86
-24.7992	-0.79	-0.99	-24.7774	1.04	0.86
-24.7514	-0.79	-0.99	-24.7295	1.01	0.86
-24.7036	-0.79	-1.01	-24.6817	1.04	0.86
-24.6558	-0.84	-0.98	-24.6338	0.99	0.83
-24.608	-0.79	-0.98	-24.5859	0.99	0.83
-24.5602	-0.82	-0.96	-24.5381	0.96	0.84
-24.5124	-0.82	-0.96	-24.4902	0.99	0.84
-24.4646	-0.76	-0.98	-24.4423	0.99	0.86
-24.4168	-0.76	-0.96	-24.3944	0.97	0.92
-24.369	-0.76	-0.99	-24.3466	0.97	0.86
-24.3212	-0.79	-0.98	-24.2987	0.99	0.86
-24.2734	-0.82	-0.98	-24.2508	0.99	0.88
-24.2256	-0.76	-0.98	-24.203	0.99	0.86
-24.1778	-0.79	-1.01	-24.1551	0.99	0.88
-24.13	-0.76	-1.01	-24.1072	0.99	0.86
-24.0822	-0.76	-0.98	-24.0594	0.99	0.86
-24.0344	-0.76	-1.01	-24.0115	0.99	0.86
-23.9866	-0.81	-1.01	-23.9636	0.99	0.86
-23.9388	-0.84	-1.01	-23.9157	0.99	0.83
-23.891	-0.81	-1.01	-23.8679	0.99	0.86
-23.8432	-0.79	-1.01	-23.82	1.02	0.89
-23.7954	-0.86	-1.03	-23.7721	0.99	0.89
-23.7476	-0.82	-1.03	-23.7243	0.99	0.89
-23.6998	-0.84	-1.06	-23.6764	0.96	0.86
-23.652	-0.82	-1.06	-23.6285	0.96	0.86
-23.6042	-0.84	-1.06	-23.5807	0.96	0.91
-23.5564	-0.86	-1.09	-23.5328	0.96	0.89
-23.5086	-0.84	-1.03	-23.4849	0.97	0.89
-23.4608	-0.84	-1.03	-23.437	0.97	0.88
-23.413	-0.81	-1.06	-23.3892	0.96	0.88
-23.3652	-0.81	-1.03	-23.3413	0.96	0.91
-23.3174	-0.82	-1.03	-23.2934	0.94	0.91
-23.2696	-0.79	-1.06	-23.2456	0.96	0.89
-23.2218	-0.79	-1.03	-23.1977	0.97	0.91
-23.174	-0.79	-1.03	-23.1498	0.94	0.91
-23.1262	-0.84	-1.03	-23.102	0.94	0.94
-23.0784	-0.87	-1.04	-23.0541	0.96	0.91
-23.0306	-0.79	-1.06	-23.0062	0.99	0.91
-22.9828	-0.82	-1.06	-22.9583	0.94	0.91
-22.935	-0.82	-1.09	-22.9105	0.97	0.91
-22.8872	-0.81	-1.06	-22.8626	0.96	0.89
-22.8394	-0.79	-1.06	-22.8147	0.96	0.89
-22.7916	-0.82	-1.09	-22.7669	0.99	0.89
-22.7438	-0.82	-1.09	-22.719	0.99	0.89
-22.696	-0.76	-1.11	-22.6711	0.99	0.88
-22.6482	-0.82	-1.11	-22.6233	0.99	0.86
-22.6004	-0.84	-1.09	-22.5754	0.99	0.86
-22.5526	-0.81	-1.09	-22.5275	0.99	0.88
-22.5048	-0.82	-1.06	-22.4797	0.97	0.88
-22.457	-0.82	-1.06	-22.4318	0.97	0.86
-22.4092	-0.84	-1.08	-22.3839	0.99	0.88
-22.3614	-0.84	-1.06	-22.3361	0.97	0.91
-22.3136	-0.84	-1.06	-22.2882	0.99	0.88
-22.2658	-0.79	-1.09	-22.2403	0.99	0.91
-22.218	-0.81	-1.08	-22.1924	0.97	0.91
-22.1702	-0.81	-1.09	-22.1446	0.97	0.88
-22.1224	-0.81	-1.06	-22.0967	0.94	0.88
-22.0746	-0.84	-1.06	-22.0488	0.97	0.88
-22.0268	-0.84	-1.09	-22.001	0.97	0.91
-21.979	-0.86	-1.03	-21.9531	0.97	0.91
-21.9312	-0.86	-1.03	-21.9052	0.97	0.91
-21.8834	-0.81	-1.09	-21.8574	0.97	0.91
-21.8356	-0.81	-1.11	-21.8095	0.97	0.91
-21.7878	-0.81	-1.11	-21.7616	0.97	0.91
-21.74	-0.84	-1.11	-21.7137	0.99	0.91
-21.6922	-0.81	-1.11	-21.6659	0.97	0.91
-21.6444	-0.81	-1.09	-21.618	0.97	0.88
-21.5966	-0.84	-1.09	-21.5701	0.99	0.88
-21.5488	-0.82	-1.11	-21.5223	0.99	0.91
-21.501	-0.82	-1.08	-21.4744	0.99	0.88
-21.4532	-0.84	-1.08	-21.4265	0.97	0.88
-21.4053	-0.84	-1.08	-21.3787	0.94	0.93
-21.3575	-0.82	-1.08	-21.3308	0.99	0.93
-21.3098	-0.81	-1.08	-21.2829	0.99	0.93
-21.2619	-0.81	-1.09	-21.235	0.99	0.93
-21.2142	-0.79	-1.11	-21.1872	0.99	0.93
-21.1664	-0.81	-1.11	-21.1393	0.99	0.96
-21.1185	-0.81	-1.11	-21.0914	1.02	0.96
-21.0708	-0.81	-1.11	-21.0436	1.02	0.96
-21.0229	-0.81	-1.11	-20.9957	1.02	0.93
-20.9751	-0.81	-1.11	-20.9478	1.04	0.96
-20.9273	-0.78	-1.08	-20.9	1.04	0.96
-20.8795	-0.82	-1.09	-20.8521	1.01	0.91
-20.8317	-0.78	-1.08	-20.8042	1.04	0.93
-20.7839	-0.76	-1.08	-20.7563	1.04	0.93
-20.7361	-0.76	-1.06	-20.7085	1.04	0.99
-20.6883	-0.76	-1.06	-20.6606	1.07	0.96
-20.6405	-0.79	-1.06	-20.6127	1.04	0.96
-20.5927	-0.79	-1.06	-20.5649	1.07	0.93
-20.5449	-0.79	-1.06	-20.517	1.07	0.96
-20.4971	-0.79	-1.06	-20.4691	1.06	0.96
-20.4493	-0.79	-1.06	-20.4213	1.06	0.93
-20.4015	-0.81	-1.08	-20.3734	1.06	0.93
-20.3537	-0.79	-1.09	-20.3255	1.04	0.96
-20.3059	-0.76	-1.06	-20.2776	1.06	0.9
-20.2581	-0.76	-1.06	-20.2298	1.06	0.96
-20.2103	-0.73	-1.06	-20.1819	1.07	0.96
-20.1625	-0.76	-1.03	-20.134	1.09	0.93
-20.1147	-0.76	-1.03	-20.0862	1.09	0.96
-20.0669	-0.7	-1.06	-20.0383	1.09	0.96
-20.0191	-0.7	-1.06	-19.9904	1.09	0.93
-19.9713	-0.7	-1.03	-19.9426	1.07	0.96
-19.9235	-0.71	-1.09	-19.8947	1.09	0.96
-19.8757	-0.68	-1.06	-19.8468	1.09	0.99
-19.8279	-0.68	-1.08	-19.799	1.09	0.96
-19.7801	-0.73	-1.06	-19.7511	1.09	0.99
-19.7323	-0.71	-1.04	-19.7032	1.09	0.99
-19.6845	-0.71	-1.04	-19.6553	1.09	0.96
-19.6367	-0.71	-1.04	-19.6075	1.09	0.93
-19.5889	-0.73	-1.02	-19.5596	1.09	0.93
-19.5411	-0.73	-1.04	-19.5117	1.09	0.93
-19.4933	-0.73	-1.04	-19.4639	1.09	0.9
-19.4455	-0.7	-1.04	-19.416	1.06	0.9
-19.3977	-0.7	-1.02	-19.3681	1.09	0.91
-19.3499	-0.68	-1.04	-19.3203	1.09	0.91
-19.3021	-0.68	-1.04	-19.2724	1.09	0.96
-19.2543	-0.68	-1.04	-19.2245	1.09	0.9
-19.2065	-0.7	-1.04	-19.1766	1.11	0.93
-19.1587	-0.71	-1.01	-19.1288	1.09	0.9
-19.1109	-0.76	-1.01	-19.0809	1.07	0.9
-19.0631	-0.73	-0.99	-19.033	1.07	0.9
-19.0153	-0.79	-0.99	-18.9852	1.07	0.93
-18.9675	-0.75	-1.04	-18.9373	1.04	0.9
-18.9197	-0.71	-0.99	-18.8894	1.04	0.9
-18.8719	-0.71	-0.99	-18.8416	1.06	0.88
-18.8241	-0.7	-0.99	-18.7937	1.06	0.88
-18.7763	-0.7	-1.02	-18.7458	1.04	0.9
-18.7285	-0.7	-1.02	-18.6979	1.04	0.9
-18.6807	-0.7	-1.02	-18.6501	1.07	0.93
-18.6329	-0.7	-1.02	-18.6022	1.07	0.93
-18.5851	-0.7	-1.02	-18.5543	1.07	0.91
-18.5373	-0.7	-1.02	-18.5065	1.07	0.91
-18.4895	-0.7	-1.02	-18.4586	1.04	0.88
-18.4417	-0.7	-1.02	-18.4107	1.04	0.94
-18.3939	-0.7	-1.02	-18.3629	1.02	0.88
-18.3461	-0.7	-1.02	-18.315	1.02	0.88
-18.2983	-0.7	-1.02	-18.2671	1.04	0.88
-18.2505	-0.7	-1.02	-18.2192	1.04	0.88
-18.2027	-0.7	-1.02	-18.1714	1.01	0.86
-18.1549	-0.7	-1.02	-18.1235	1.01	0.83
-18.1071	-0.7	-1.02	-18.0756	1.04	0.83
-18.0593	-0.7	-1.02	-18.0278	1.04	0.83
-18.0115	-0.74	-1.04	-17.9799	1.04	0.86
-17.9637	-0.79	-1.04	-17.932	1.04	0.83
-17.9159	-0.79	-1.02	-17.8842	1.07	0.83
-17.8681	-0.76	-1.02	-17.8363	1.04	0.8
-17.8203	-0.74	-1.04	-17.7884	1.02	0.78
-17.7725	-0.77	-1.04	-17.7405	1.04	0.75
-17.7247	-0.79	-1.04	-17.6927	1.04	0.78
-17.6769	-0.76	-1.04	-17.6448	1.04	0.75
-17.6291	-0.79	-1.04	-17.5969	1.01	0.75
-17.5813	-0.81	-1.04	-17.5491	1.01	0.75
-17.5335	-0.81	-1.02	-17.5012	1.01	0.78
-17.4857	-0.79	-1.02	-17.4533	1.01	0.77
-17.4379	-0.79	-1.02	-17.4055	1.01	0.75
-17.3901	-0.82	-1.02	-17.3576	1.01	0.78
-17.3423	-0.82	-1.01	-17.3097	1.01	0.78
-17.2945	-0.82	-1.01	-17.2618	1.01	0.8
-17.2466	-0.82	-1.02	-17.214	1.01	0.77
-17.1989	-0.82	-1.04	-17.1661	0.99	0.78
-17.1511	-0.87	-1.04	-17.1182	1.01	0.75
-17.1032	-0.87	-1.04	-17.0704	0.99	0.75
-17.0555	-0.87	-1.02	-17.0225	0.99	0.75
-17.0077	-0.87	-1.04	-16.9746	0.99	0.72
-16.9598	-0.87	-1.06	-16.9268	1.01	0.72
-16.9121	-0.9	-1.06	-16.8789	0.99	0.72
-16.8642	-0.9	-1.04	-16.831	0.99	0.72
-16.8164	-0.9	-1.04	-16.7831	0.99	0.72
-16.7686	-0.9	-1.04	-16.7353	1.01	0.75
-16.7208	-0.9	-1.04	-16.6874	1.01	0.78
-16.673	-0.9	-1.04	-16.6395	0.99	0.75
-16.6252	-0.92	-1.06	-16.5917	1.02	0.75
-16.5774	-0.92	-1.07	-16.5438	1.04	0.81
-16.5296	-0.86	-1.09	-16.4959	1.02	0.75
-16.4818	-0.92	-1.09	-16.4481	1.01	0.72
-16.434	-0.92	-1.04	-16.4002	1.01	0.75
-16.3862	-0.95	-1.06	-16.3523	1.02	0.75
-16.3384	-0.92	-1.04	-16.3044	1.04	0.75
-16.2906	-0.92	-1.07	-16.2566	0.99	0.78
-16.2428	-0.95	-1.07	-16.2087	0.99	0.81
-16.195	-0.92	-1.09	-16.1608	1.01	0.81
-16.1472	-0.89	-1.04	-16.113	1.01	0.78
-16.0994	-0.92	-1.09	-16.0651	1.01	0.78
-16.0516	-0.97	-1.06	-16.0172	1.01	0.81
-16.0038	-0.95	-1.08	-15.9694	1.01	0.81
-15.956	-0.97	-1.08	-15.9215	1.01	0.78
-15.9082	-0.92	-1.06	-15.8736	1.01	0.8
-15.8604	-0.92	-1.06	-15.8257	1.01	0.78
-15.8126	-0.92	-1.06	-15.7779	1.04	0.8
-15.7648	-0.92	-1.06	-15.73	1.07	0.8
-15.717	-1	-1.06	-15.6821	1.07	0.78
-15.6692	-1	-1.08	-15.6343	1.07	0.81
-15.6214	-0.95	-1.06	-15.5864	1.07	0.81
-15.5736	-0.95	-1.06	-15.5385	1.04	0.81
-15.5258	-0.95	-1.04	-15.4907	1.06	0.83
-15.478	-0.97	-1.04	-15.4428	1.06	0.8
-15.4302	-0.97	-1.04	-15.3949	1.06	0.81
-15.3824	-0.99	-1.08	-15.3471	1.07	0.81
-15.3346	-0.99	-1.06	-15.2992	1.04	0.78
-15.2868	-0.99	-1.04	-15.2513	1.07	0.81
-15.239	-0.97	-1.06	-15.2035	1.07	0.81
-15.1912	-0.95	-1.04	-15.1556	1.11	0.81
-15.1434	-0.97	-1.04	-15.1077	1.09	0.84
-15.0956	-0.99	-1.02	-15.0598	1.09	0.84
-15.0478	-0.97	-1.02	-15.012	1.09	0.83
-15	-0.97	-1.04	-14.9641	1.12	0.86
-14.9522	-0.92	-1.04	-14.9162	1.12	0.86
-14.9044	-0.94	-0.99	-14.8684	1.12	0.83
-14.8566	-0.97	-1.01	-14.8205	1.12	0.83
-14.8088	-1	-1.01	-14.7726	1.12	0.86
-14.761	-1	-0.99	-14.7248	1.12	0.86
-14.7132	-0.99	-1.01	-14.6769	1.14	0.86
-14.6654	-1	-1.02	-14.629	1.12	0.86
-14.6176	-1	-1.02	-14.5811	1.14	0.86
-14.5698	-0.97	-0.99	-14.5333	1.16	0.88
-14.522	-1	-0.99	-14.4854	1.14	0.88
-14.4742	-0.94	-0.99	-14.4375	1.14	0.86
-14.4264	-0.94	-0.99	-14.3897	1.12	0.86
-14.3786	-0.94	-0.99	-14.3418	1.09	0.88
-14.3308	-0.94	-0.99	-14.2939	1.12	0.88
-14.283	-0.94	-0.99	-14.2461	1.14	0.86
-14.2352	-0.92	-1.02	-14.1982	1.09	0.86
-14.1874	-0.94	-1.02	-14.1503	1.12	0.89
-14.1396	-0.94	-1.02	-14.1024	1.14	0.89
-14.0918	-0.95	-1.02	-14.0546	1.14	0.89
-14.044	-0.95	-0.99	-14.0067	1.12	0.91
-13.9962	-0.95	-0.99	-13.9588	1.12	0.88
-13.9484	-0.92	-0.99	-13.911	1.14	0.89
-13.9006	-0.95	-0.99	-13.8631	1.09	0.91
-13.8528	-0.92	-0.96	-13.8152	1.09	0.89
-13.805	-0.89	-0.96	-13.7674	1.12	0.89
-13.7572	-0.9	-0.99	-13.7195	1.12	0.89
-13.7094	-0.9	-0.99	-13.6716	1.12	0.89
-13.6616	-0.9	-0.99	-13.6237	1.11	0.89
-13.6138	-0.92	-0.96	-13.5759	1.09	0.86
-13.566	-0.9	-0.99	-13.528	1.09	0.83
-13.5182	-0.87	-0.94	-13.4801	1.11	0.86
-13.4704	-0.87	-0.94	-13.4323	1.11	0.86
-13.4226	-0.87	-0.94	-13.3844	1.14	0.89
-13.3748	-0.87	-0.97	-13.3365	1.11	0.86
-13.327	-0.87	-0.97	-13.2887	1.09	0.86
-13.2792	-0.87	-0.97	-13.2408	1.11	0.89
-13.2314	-0.84	-0.97	-13.1929	1.11	0.89
-13.1836	-0.87	-0.97	-13.145	1.09	0.89
-13.1358	-0.84	-0.94	-13.0972	1.11	0.86
-13.0879	-0.87	-0.94	-13.0493	1.09	0.89
-13.0402	-0.87	-0.97	-13.0014	1.09	0.89
-12.9924	-0.87	-0.97	-12.9536	1.09	0.89
-12.9445	-0.81	-0.94	-12.9057	1.11	0.89
-12.8968	-0.84	-0.99	-12.8578	1.09	0.83
-12.849	-0.84	-0.96	-12.81	1.12	0.88
-12.8011	-0.84	-0.98	-12.7621	1.12	0.88
-12.7533	-0.84	-0.98	-12.7142	1.12	0.88
-12.7055	-0.87	-0.96	-12.6663	1.12	0.86
-12.6577	-0.87	-0.96	-12.6185	1.09	0.88
-12.6099	-0.87	-0.99	-12.5706	1.11	0.84
-12.5621	-0.87	-0.97	-12.5227	1.11	0.83
-12.5143	-0.84	-0.97	-12.4749	1.11	0.84
-12.4665	-0.87	-0.99	-12.427	1.11	0.81
-12.4187	-0.87	-0.99	-12.3791	1.11	0.86
-12.3709	-0.84	-0.97	-12.3313	1.11	0.83
-12.3231	-0.84	-0.94	-12.2834	1.11	0.84
-12.2753	-0.81	-0.97	-12.2355	1.09	0.81
-12.2275	-0.87	-0.97	-12.1876	1.14	0.83
-12.1797	-0.87	-0.94	-12.1398	1.12	0.86
-12.1319	-0.84	-0.94	-12.0919	1.12	0.86
-12.0841	-0.87	-0.94	-12.044	1.12	0.89
-12.0363	-0.9	-0.94	-11.9962	1.09	0.89
-11.9885	-0.89	-0.94	-11.9483	1.09	0.89
-11.9407	-0.82	-0.94	-11.9004	1.06	0.89
-11.8929	-0.84	-0.97	-11.8526	1.09	0.86
-11.8451	-0.9	-0.97	-11.8047	1.07	0.86
-11.7973	-0.87	-0.97	-11.7568	1.07	0.86
-11.7495	-0.87	-0.94	-11.7089	1.04	0.86
-11.7017	-0.87	-0.96	-11.6611	1.07	0.83
-11.6539	-0.87	-0.96	-11.6132	1.07	0.83
-11.6061	-0.87	-0.96	-11.5653	1.07	0.86
-11.5583	-0.84	-0.96	-11.5175	1.04	0.88
-11.5105	-0.87	-0.96	-11.4696	1.04	0.86
-11.4627	-0.84	-0.99	-11.4217	1.04	0.86
-11.4149	-0.84	-0.99	-11.3739	1.04	0.86
-11.3671	-0.81	-0.99	-11.326	1.01	0.86
-11.3193	-0.81	-1.01	-11.2781	1.06	0.86
-11.2715	-0.81	-0.99	-11.2302	1.04	0.83
-11.2237	-0.82	-0.99	-11.1824	1.04	0.83
-11.1759	-0.81	-0.99	-11.1345	1.04	0.83
-11.1281	-0.79	-1.01	-11.0866	1.04	0.81
-11.0803	-0.79	-0.99	-11.0388	1.01	0.83
-11.0325	-0.81	-1.01	-10.9909	1.02	0.8
-10.9847	-0.81	-1.01	-10.943	1.02	0.83
-10.9369	-0.84	-1.01	-10.8952	0.99	0.83
-10.8891	-0.87	-1.01	-10.8473	0.99	0.83
-10.8413	-0.84	-1.01	-10.7994	1.02	0.83
-10.7935	-0.79	-1.02	-10.7516	1.02	0.8
-10.7457	-0.79	-1.02	-10.7037	1.01	0.78
-10.6979	-0.79	-1.02	-10.6558	0.99	0.83
-10.6501	-0.84	-1.02	-10.608	0.99	0.81
-10.6023	-0.85	-1.02	-10.5601	0.99	0.86
-10.5545	-0.82	-0.99	-10.5122	0.99	0.83
-10.5067	-0.82	-0.99	-10.4643	1.01	0.83
-10.4589	-0.82	-0.99	-10.4165	1.01	0.83
-10.4111	-0.82	-0.99	-10.3686	1.02	0.86
-10.3633	-0.82	-1.01	-10.3207	1.02	0.83
-10.3155	-0.82	-1.04	-10.2729	1.02	0.83
-10.2677	-0.79	-1.07	-10.225	1.04	0.8
-10.2199	-0.85	-1.01	-10.1771	1.04	0.78
-10.1721	-0.82	-1.04	-10.1293	1.04	0.8
-10.1243	-0.84	-1.04	-10.0814	0.99	0.8
-10.0765	-0.87	-1.02	-10.0335	1.02	0.83
-10.0287	-0.84	-1.02	-9.98564	1.02	0.78
-9.98088	-0.84	-1.02	-9.93777	1.02	0.78
-9.93308	-0.84	-1.02	-9.8899	1.02	0.8
-9.88528	-0.81	-1.04	-9.84203	1.02	0.78
-9.83748	-0.84	-1.04	-9.79416	1.02	0.83
-9.78967	-0.84	-1.04	-9.74629	0.99	0.83
-9.74187	-0.87	-1.04	-9.69842	1.02	0.8
-9.69407	-0.87	-1.01	-9.65055	1.04	0.83
-9.64627	-0.87	-1.07	-9.60268	1.04	0.83
-9.59847	-0.87	-1.04	-9.55481	1.04	0.81
-9.55067	-0.9	-1.01	-9.50694	1.04	0.83
-9.50287	-0.9	-1.04	-9.45907	1.02	0.83
-9.45507	-0.87	-1.02	-9.4112	0.99	0.83
-9.40727	-0.87	-1.01	-9.36333	0.99	0.81
-9.35946	-0.87	-1.04	-9.31546	1.01	0.83
-9.31166	-0.84	-1.04	-9.26759	1.01	0.83
-9.26386	-0.84	-1.01	-9.21972	1.01	0.83
-9.21606	-0.84	-1.01	-9.17185	1.01	0.83
-9.16826	-0.84	-1.04	-9.12398	0.99	0.83
-9.12046	-0.87	-1.04	-9.07611	0.99	0.86
-9.07266	-0.87	-1.04	-9.02824	0.99	0.86
-9.02486	-0.87	-1.04	-8.98037	0.96	0.86
-8.97706	-0.9	-1.04	-8.9325	0.96	0.89
-8.92925	-0.9	-1.04	-8.88463	0.99	0.83
-8.88145	-0.93	-1.04	-8.83676	0.97	0.83
-8.83365	-0.87	-1.02	-8.78889	1.01	0.86
-8.78585	-0.84	-1.04	-8.74102	1.04	0.86
-8.73805	-0.87	-1.04	-8.69315	1.02	0.86
-8.69025	-0.87	-1.04	-8.64528	1.02	0.88
-8.64245	-0.87	-1.04	-8.59742	1.02	0.88
-8.59465	-0.87	-1.06	-8.54955	0.99	0.88
-8.54685	-0.87	-1.07	-8.50168	1.01	0.83
-8.49904	-0.87	-1.07	-8.45381	1.01	0.86
-8.45124	-0.87	-1.04	-8.40594	0.99	0.86
-8.40344	-0.84	-1.07	-8.35807	1.01	0.88
-8.35564	-0.81	-1.04	-8.3102	1.01	0.86
-8.30784	-0.84	-1.06	-8.26233	1.02	0.88
-8.26004	-0.84	-1.04	-8.21446	0.99	0.89
-8.21224	-0.87	-1.09	-8.16659	0.99	0.89
-8.16444	-0.84	-1.09	-8.11872	0.99	0.88
-8.11663	-0.87	-1.06	-8.07085	1.02	0.91
-8.06883	-0.84	-1.06	-8.02298	1.01	0.91
-8.02103	-0.87	-1.09	-7.97511	0.99	0.91
-7.97323	-0.84	-1.04	-7.92724	0.96	0.91
-7.92543	-0.84	-1.07	-7.87937	0.99	0.88
-7.87763	-0.81	-1.06	-7.8315	0.99	0.91
-7.82983	-0.84	-1.01	-7.78363	1.02	0.91
-7.78203	-0.84	-1.04	-7.73576	1.04	0.94
-7.73423	-0.84	-1.04	-7.68789	1.04	0.94
-7.68642	-0.84	-1.04	-7.64002	1.04	0.94
-7.63862	-0.84	-1.06	-7.59215	1.04	0.96
-7.59082	-0.84	-1.02	-7.54428	1.04	0.96
-7.54302	-0.81	-1.02	-7.49641	1.04	0.96
-7.49522	-0.81	-1.04	-7.44854	1.04	0.94
-7.44742	-0.79	-1.04	-7.40067	1.02	0.91
-7.39962	-0.81	-1.04	-7.3528	1.04	0.94
-7.35182	-0.81	-0.99	-7.30493	1.06	0.96
-7.30402	-0.81	-0.99	-7.25706	1.04	0.98
-7.25621	-0.87	-1.02	-7.20919	1.04	0.96
-7.20841	-0.84	-1.04	-7.16132	1.04	0.96
-7.16061	-0.82	-1.04	-7.11345	1.07	0.96
-7.11281	-0.84	-1.02	-7.06558	1.07	0.96
-7.06501	-0.84	-1.02	-7.01771	1.06	0.99
-7.01721	-0.82	-1.02	-6.96984	1.04	0.96
-6.96941	-0.79	-0.99	-6.92197	1.04	0.96
-6.92161	-0.79	-0.99	-6.8741	1.06	0.94
-6.8738	-0.79	-0.99	-6.82623	1.06	0.96
-6.826	-0.82	-1.02	-6.77836	1.04	0.96
-6.7782	-0.82	-0.99	-6.73049	1.04	0.96
-6.7304	-0.79	-0.99	-6.68262	1.04	0.94
-6.6826	-0.76	-0.99	-6.63475	1.07	0.96
-6.6348	-0.79	-1.01	-6.58688	1.07	0.99
-6.587	-0.76	-0.99	-6.53901	1.07	0.93
-6.5392	-0.76	-0.99	-6.49114	1.04	0.96
-6.4914	-0.76	-0.99	-6.44327	1.04	0.93
-6.44359	-0.79	-1.01	-6.3954	1.02	0.96
-6.39579	-0.76	-0.99	-6.34753	1.04	0.99
-6.34799	-0.76	-0.99	-6.29966	1.04	0.97
-6.30019	-0.76	-1.01	-6.2518	1.04	0.97
-6.25239	-0.76	-0.99	-6.20393	1.06	0.97
-6.20459	-0.76	-0.99	-6.15606	1.06	0.94
-6.15679	-0.76	-0.97	-6.10819	1.09	0.94
-6.10899	-0.79	-0.97	-6.06032	1.06	0.91
-6.06119	-0.76	-0.97	-6.01245	1.06	0.94
-6.01338	-0.73	-0.99	-5.96458	1.06	0.94
-5.96558	-0.73	-1.01	-5.91671	1.06	0.93
-5.91778	-0.73	-0.99	-5.86884	1.06	0.91
-5.86998	-0.7	-0.99	-5.82097	1.01	0.93
-5.82218	-0.71	-0.99	-5.7731	1.01	0.91
-5.77438	-0.68	-0.99	-5.72523	1.03	0.91
-5.72658	-0.68	-0.99	-5.67736	1.04	0.91
-5.67878	-0.7	-0.99	-5.62949	1.04	0.92
-5.63098	-0.71	-0.99	-5.58162	1.04	0.86
-5.58317	-0.71	-1.02	-5.53375	1.01	0.86
-5.53537	-0.73	-0.99	-5.48588	0.99	0.84
-5.48757	-0.74	-1.01	-5.43801	0.99	0.86
-5.43977	-0.76	-0.99	-5.39014	1.01	0.86
-5.39197	-0.76	-0.97	-5.34227	1.01	0.84
-5.34417	-0.79	-0.97	-5.2944	1.04	0.84
-5.29637	-0.79	-0.96	-5.24653	1.01	0.84
-5.24857	-0.76	-0.99	-5.19866	0.99	0.81
-5.20076	-0.79	-0.99	-5.15079	0.99	0.81
-5.15296	-0.79	-0.99	-5.10292	1.01	0.84
-5.10516	-0.79	-0.96	-5.05505	1.01	0.84
-5.05736	-0.76	-0.96	-5.00718	0.98	0.81
-5.00956	-0.74	-0.96	-4.95931	1.01	0.78
-4.96176	-0.76	-0.96	-4.91144	0.99	0.75
-4.91396	-0.76	-0.97	-4.86357	0.99	0.78
-4.86616	-0.73	-0.96	-4.8157	0.99	0.78
-4.81836	-0.73	-0.99	-4.76783	0.99	0.78
-4.77055	-0.79	-0.96	-4.71996	1.01	0.81
-4.72275	-0.82	-0.96	-4.67209	1.01	0.84
-4.67495	-0.82	-0.99	-4.62422	0.99	0.81
-4.62715	-0.82	-0.99	-4.57635	0.99	0.78
-4.57935	-0.82	-0.99	-4.52848	0.99	0.81
-4.53155	-0.84	-0.99	-4.48061	0.99	0.78
-4.48375	-0.84	-1.02	-4.43274	1.01	0.81
-4.43595	-0.85	-0.97	-4.38487	0.99	0.78
-4.38815	-0.82	-0.97	-4.337	1.01	0.81
-4.34034	-0.85	-0.99	-4.28913	1.01	0.78
-4.29254	-0.82	-0.97	-4.24126	1.01	0.76
-4.24474	-0.82	-0.99	-4.19339	1.01	0.76
-4.19694	-0.82	-0.99	-4.14552	1.01	0.76
-4.14914	-0.82	-0.97	-4.09765	1.01	0.76
-4.10134	-0.79	-0.99	-4.04978	1.01	0.73
-4.05354	-0.87	-0.99	-4.00191	0.99	0.78
-4.00574	-0.87	-0.99	-3.95404	0.99	0.78
-3.95793	-0.87	-0.99	-3.90618	0.99	0.78
-3.91013	-0.92	-0.99	-3.85831	0.99	0.78
-3.86233	-0.85	-1.02	-3.81044	0.99	0.78
-3.81453	-0.9	-1.04	-3.76257	1.01	0.78
-3.76673	-0.9	-1.02	-3.7147	0.99	0.76
-3.71893	-0.85	-1.02	-3.66683	0.97	0.78
-3.67113	-0.87	-1.04	-3.61896	0.99	0.76
-3.62333	-0.87	-1.01	-3.57109	0.99	0.76
-3.57553	-0.89	-1.01	-3.52322	0.97	0.76
-3.52772	-0.84	-1.01	-3.47535	0.99	0.76
-3.47992	-0.87	-1.04	-3.42748	0.96	0.73
-3.43212	-0.9	-1.01	-3.37961	0.99	0.76
-3.38432	-0.92	-1.01	-3.33174	0.99	0.76
-3.33652	-0.94	-1.02	-3.28387	0.99	0.78
-3.28872	-0.92	-0.99	-3.236	1.01	0.78
-3.24092	-0.92	-0.99	-3.18813	0.99	0.76
-3.19312	-0.89	-1.01	-3.14026	0.99	0.76
-3.14532	-0.95	-1.04	-3.09239	0.99	0.73
-3.09751	-0.94	-1.06	-3.04452	0.99	0.76
-3.04971	-0.94	-1.04	-2.99665	0.99	0.76
-3.00191	-0.94	-1.04	-2.94878	0.99	0.78
-2.95411	-0.94	-1.06	-2.90091	0.99	0.81
-2.90631	-0.94	-1.06	-2.85304	0.99	0.8
-2.85851	-0.94	-1.07	-2.80517	0.99	0.78
-2.81071	-0.94	-1.07	-2.7573	0.99	0.76
-2.76291	-1	-1.04	-2.70943	0.99	0.78
-2.71511	-0.97	-1.04	-2.66156	0.99	0.78
-2.6673	-0.97	-1.04	-2.61369	0.97	0.8
-2.6195	-1	-1.07	-2.56582	1.02	0.8
-2.5717	-1	-1.07	-2.51795	1.02	0.8
-2.5239	-0.99	-1.04	-2.47008	0.99	0.8
-2.4761	-0.97	-1.04	-2.42221	0.99	0.8
-2.4283	-0.97	-1.04	-2.37434	0.99	0.83
-2.3805	-0.95	-1.04	-2.32647	1.02	0.8
-2.3327	-0.95	-1.04	-2.2786	1.02	0.8
-2.28489	-0.95	-1.04	-2.23073	1.02	0.83
-2.23709	-0.95	-1.02	-2.18286	1.04	0.83
-2.18929	-0.95	-1.02	-2.13499	1.02	0.83
-2.14149	-0.95	-1.02	-2.08712	1.02	0.83
-2.09369	-0.92	-1.01	-2.03925	1.04	0.83
-2.04589	-0.92	-1.01	-1.99138	1.04	0.8
-1.99809	-0.95	-0.99	-1.94351	1.04	0.83
-1.95029	-0.92	-1.01	-1.89564	1.02	0.83
-1.90249	-0.97	-0.99	-1.84777	1.02	0.81
-1.85468	-0.97	-1.01	-1.7999	1.01	0.84
-1.80688	-0.92	-1.01	-1.75203	1.04	0.86
-1.75908	-0.97	-1.01	-1.70416	1.04	0.86
-1.71128	-0.95	-1.01	-1.65629	1.04	0.81
-1.66348	-0.92	-1.01	-1.60843	1.04	0.78
-1.61568	-0.92	-1.01	-1.56056	1.06	0.88
-1.56788	-0.92	-1.01	-1.51269	1.06	0.86
-1.52008	-0.95	-1.01	-1.46482	1.06	0.86
-1.47228	-0.95	-1.03	-1.41695	1.06	0.86
-1.42447	-0.95	-1.01	-1.36908	1.06	0.86
-1.37667	-0.92	-0.99	-1.32121	1.08	0.86
-1.32887	-0.92	-1.01	-1.27334	1.06	0.84
-1.28107	-0.92	-1.01	-1.22547	1.06	0.88
-1.23327	-0.92	-1.01	-1.1776	1.08	0.88
-1.18547	-0.89	-1.01	-1.12973	1.08	0.86
-1.13767	-0.89	-1.01	-1.08186	1.08	0.84
-1.08987	-0.89	-1.01	-1.03399	1.08	0.84
-1.04207	-0.89	-1.03	-0.98612	1.08	0.86
-0.99426	-0.89	-1.01	-0.93825	1.08	0.88
-0.94646	-0.9	-1.01	-0.89038	1.08	0.86
-0.89866	-0.9	-1.01	-0.84251	1.08	0.86
-0.85086	-0.9	-1.01	-0.79464	1.09	0.86
-0.80306	-0.87	-1.03	-0.74677	1.06	0.86
-0.75526	-0.84	-1.01	-0.6989	1.06	0.86
-0.70746	-0.87	-1.01	-0.65103	1.06	0.86
-0.65966	-0.87	-0.99	-0.60316	1.06	0.83
-0.61185	-0.85	-0.99	-0.55529	1.08	0.86
-0.56405	-0.87	-0.99	-0.50742	1.08	0.89
-0.51625	-0.87	-1.01	-0.45955	1.04	0.89
-0.46845	-0.85	-0.97	-0.41168	1.06	0.89
-0.42065	-0.85	-0.99	-0.36381	1.06	0.89
-0.37285	-0.85	-0.94	-0.31594	1.06	0.86
-0.32505	-0.85	-0.99	-0.26807	1.06	0.86
-0.27725	-0.87	-0.96	-0.2202	1.04	0.86
-0.22945	-0.87	-0.99	-0.17233	1.09	0.88
-0.18164	-0.92	-1.01	-0.12446	1.06	0.91
-0.13384	-0.92	-1.01	-0.07659	1.06	0.91
-0.08604	-0.9	-1.01	-0.02872	1.06	0.94
-0.03824	-0.87	-1.01	0.01915	1.06	0.89
0.00956	-0.87	-1.01	0.06702	1.04	0.89
0.05736	-0.87	-1.01	0.11489	1.06	0.89
0.10516	-0.82	-0.99	0.16276	1.06	0.89
0.15296	-0.82	-1.01	0.21063	1.04	0.92
0.20076	-0.84	-1.01	0.2585	1.06	0.92
0.24857	-0.84	-1.01	0.30637	1.06	0.89
0.29637	-0.82	-0.99	0.35424	1.06	0.92
0.34417	-0.82	-0.99	0.40211	1.03	0.89
0.39197	-0.85	-0.99	0.44998	1.03	0.92
0.43977	-0.85	-0.99	0.49785	1.01	0.92
0.48757	-0.82	-0.99	0.54572	1.03	0.89
0.53537	-0.82	-0.97	0.59359	1.04	0.89
0.58317	-0.84	-0.99	0.64146	1.01	0.86
0.63098	-0.85	-0.99	0.68933	1.04	0.86
0.67878	-0.82	-0.99	0.73719	1.04	0.83
0.72658	-0.87	-0.99	0.78506	1.04	0.86
0.77438	-0.87	-0.99	0.83293	1.04	0.89
0.82218	-0.87	-1.02	0.8808	1.04	0.86
0.86998	-0.87	-0.96	0.92867	1.04	0.86
0.91778	-0.87	-0.99	0.97654	1.01	0.86
0.96558	-0.84	-0.99	1.02441	1.04	0.83
1.01338	-0.87	-0.99	1.07228	1.04	0.86
1.06119	-0.84	-1.01	1.12015	1.04	0.86
1.10899	-0.84	-1.01	1.16802	0.99	0.89
1.15679	-0.84	-0.99	1.21589	1.02	0.89
1.20459	-0.82	-0.99	1.26376	1.02	0.86
1.25239	-0.87	-1.01	1.31163	0.99	0.83
1.30019	-0.85	-1.01	1.3595	0.99	0.92
1.34799	-0.84	-1.01	1.40737	0.99	0.89
1.39579	-0.87	-1.01	1.45524	0.99	0.86
1.44359	-0.87	-1.01	1.50311	0.99	0.89
1.4914	-0.87	-0.99	1.55098	0.99	0.86
1.5392	-0.87	-1.01	1.59885	1.01	0.86
1.587	-0.87	-0.99	1.64672	0.99	0.86
1.6348	-0.87	-0.99	1.69459	0.99	0.83
1.6826	-0.87	-1.01	1.74246	0.99	0.86
1.7304	-0.87	-1.01	1.79033	0.96	0.84
1.7782	-0.87	-0.99	1.8382	0.99	0.86
1.826	-0.9	-1.01	1.88607	0.99	0.86
1.8738	-0.9	-1.01	1.93394	0.97	0.81
1.92161	-0.84	-1.03	1.98181	0.99	0.84
1.96941	-0.87	-1.03	2.02968	1.01	0.83
2.01721	-0.93	-1.03	2.07755	1.01	0.83
2.06501	-0.93	-1.03	2.12542	0.99	0.83
2.11281	-0.92	-1.06	2.17329	0.99	0.8
2.16061	-0.93	-1.06	2.22116	0.99	0.83
2.20841	-0.93	-1.03	2.26903	0.99	0.83
2.25621	-0.9	-1.03	2.3169	1.04	0.8
2.30402	-0.9	-1.06	2.36477	1.01	0.83
2.35182	-0.9	-1.06	2.41264	1.04	0.8
2.39962	-0.93	-1.06	2.46051	1.02	0.78
2.44742	-0.93	-1.11	2.50838	0.96	0.86
2.49522	-0.93	-1.09	2.55625	0.96	0.86
2.54302	-0.93	-1.08	2.60412	0.96	0.86
2.59082	-0.9	-1.08	2.65199	0.99	0.86
2.63862	-0.9	-1.08	2.69986	0.97	0.86
2.68642	-0.87	-1.06	2.74773	0.97	0.83
2.73423	-0.87	-1.04	2.7956	0.96	0.83
2.78203	-0.87	-1.09	2.84347	0.96	0.89
2.82983	-0.9	-1.08	2.89134	0.99	0.86
2.87763	-0.9	-1.11	2.93921	0.96	0.86
2.92543	-0.9	-1.08	2.98708	0.96	0.83
2.97323	-0.87	-1.08	3.03494	1.01	0.86
3.02103	-0.87	-1.11	3.08281	0.99	0.86
3.06883	-0.9	-1.11	3.13068	1.02	0.86
3.11663	-0.9	-1.11	3.17855	1.02	0.83
3.16444	-0.9	-1.13	3.22642	0.99	0.86
3.21224	-0.9	-1.11	3.27429	0.99	0.83
3.26004	-0.93	-1.11	3.32216	1.01	0.83
3.30784	-0.93	-1.11	3.37003	0.99	0.89
3.35564	-0.93	-1.09	3.4179	0.96	0.89
3.40344	-0.9	-1.11	3.46577	0.99	0.86
3.45124	-0.9	-1.13	3.51364	0.99	0.86
3.49904	-0.9	-1.11	3.56151	0.96	0.89
3.54685	-0.87	-1.11	3.60938	0.96	0.89
3.59465	-0.87	-1.09	3.65725	0.96	0.86
3.64245	-0.87	-1.11	3.70512	0.99	0.83
3.69025	-0.84	-1.09	3.75299	1.02	0.81
3.73805	-0.87	-1.09	3.80086	1.02	0.83
3.78585	-0.87	-1.09	3.84873	0.99	0.86
3.83365	-0.87	-1.09	3.8966	0.96	0.86
3.88145	-0.84	-1.09	3.94447	0.96	0.88
3.92925	-0.9	-1.07	3.99234	0.99	0.88
3.97706	-0.87	-1.09	4.04021	1.02	0.88
4.02486	-0.87	-1.09	4.08808	1.02	0.88
4.07266	-0.87	-1.09	4.13595	0.96	0.91
4.12046	-0.87	-1.08	4.18382	0.99	0.91
4.16826	-0.9	-1.09	4.23169	0.99	0.88
4.21606	-0.87	-1.09	4.27956	0.96	0.86
4.26386	-0.9	-1.09	4.32743	0.96	0.86
4.31166	-0.9	-1.09	4.3753	0.96	0.88
4.35946	-0.87	-1.09	4.42317	0.96	0.94
4.40727	-0.87	-1.11	4.47104	0.96	0.91
4.45507	-0.87	-1.11	4.51891	0.96	0.91
4.50287	-0.84	-1.13	4.56678	0.99	0.86
4.55067	-0.87	-1.11	4.61465	0.99	0.91
4.59847	-0.84	-1.14	4.66252	0.96	0.91
4.64627	-0.87	-1.09	4.71039	0.99	0.88
4.69407	-0.84	-1.09	4.75826	0.99	0.86
4.74187	-0.84	-1.09	4.80613	0.99	0.88
4.78967	-0.87	-1.09	4.854	0.99	0.91
4.83748	-0.87	-1.11	4.90187	0.99	0.97
4.88528	-0.87	-1.14	4.94974	1.02	0.97
4.93308	-0.84	-1.11	4.99761	1.02	0.94
4.98088	-0.87	-1.14	5.04548	0.99	0.94
5.02868	-0.87	-1.14	5.09335	1.04	0.94
5.07648	-0.82	-1.12	5.14122	1.04	0.91
5.12428	-0.84	-1.12	5.18909	1.04	0.91
5.17208	-0.82	-1.11	5.23696	1.04	0.91
5.21989	-0.85	-1.11	5.28483	1.04	0.91
5.26769	-0.85	-1.13	5.3327	1.06	0.96
5.31549	-0.87	-1.13	5.38056	1.06	0.96
5.36329	-0.87	-1.13	5.42843	1.04	0.91
5.41109	-0.85	-1.11	5.4763	1.04	0.96
5.45889	-0.84	-1.11	5.52417	1.04	0.97
5.50669	-0.84	-1.11	5.57204	1.04	0.96
5.55449	-0.84	-1.11	5.61991	1.04	0.96
5.60229	-0.84	-1.11	5.66778	1.06	0.99
5.6501	-0.82	-1.09	5.71565	1.04	0.96
5.6979	-0.81	-1.11	5.76352	1.06	0.96
5.7457	-0.79	-1.09	5.81139	1.06	0.96
5.7935	-0.82	-1.11	5.85926	1.06	0.96
5.8413	-0.82	-1.11	5.90713	1.06	0.96
5.8891	-0.82	-1.11	5.955	1.04	0.96
5.9369	-0.82	-1.09	6.00287	1.07	0.99
5.9847	-0.85	-1.09	6.05074	1.06	0.94
6.0325	-0.81	-1.11	6.09861	1.09	0.94
6.08031	-0.79	-1.09	6.14648	1.07	0.91
6.12811	-0.79	-1.09	6.19435	1.04	0.93
6.17591	-0.79	-1.09	6.24222	1.07	0.96
6.22371	-0.79	-1.09	6.29009	1.06	0.94
6.27151	-0.79	-1.07	6.33796	1.08	0.97
6.31931	-0.79	-1.04	6.38583	1.08	0.99
6.36711	-0.79	-1.04	6.4337	1.06	0.97
6.41491	-0.81	-1.07	6.48157	1.06	0.99
6.46272	-0.79	-1.09	6.52944	1.09	0.97
6.51052	-0.74	-1.07	6.57731	1.06	0.99
6.55832	-0.74	-1.07	6.62518	1.06	0.91
6.60612	-0.74	-1.01	6.67305	1.08	0.91
6.65392	-0.74	-1.01	6.72092	1.06	0.94
6.70172	-0.74	-1.01	6.76879	1.06	0.94
6.74952	-0.77	-1.01	6.81666	1.04	0.94
6.79732	-0.74	-1.01	6.86453	1.04	0.96
6.84512	-0.79	-1.01	6.9124	1.06	0.94
6.89293	-0.77	-1.04	6.96027	1.09	0.91
6.94073	-0.79	-1.04	7.00814	1.08	0.94
6.98853	-0.74	-1.04	7.05601	1.06	0.89
7.03633	-0.77	-1.04	7.10388	1.09	0.89
7.08413	-0.74	-1.01	7.15175	1.11	0.88
7.13193	-0.68	-0.99	7.19962	1.06	0.88
7.17973	-0.71	-1.02	7.24749	1.09	0.86
7.22753	-0.71	-1.02	7.29536	1.09	0.89
7.27533	-0.71	-0.99	7.34323	1.09	0.88
7.32314	-0.76	-0.99	7.3911	1.09	0.88
7.37094	-0.74	-1.02	7.43897	1.09	0.88
7.41874	-0.74	-1.02	7.48684	1.09	0.88
7.46654	-0.74	-1.02	7.53471	1.06	0.86
7.51434	-0.74	-0.96	7.58258	1.04	0.86
7.56214	-0.71	-0.96	7.63045	1.04	0.83
7.60994	-0.71	-0.96	7.67831	1.06	0.86
7.65774	-0.7	-0.99	7.72618	1.06	0.89
7.70554	-0.73	-1.02	7.77405	1.04	0.86
7.75335	-0.73	-1.02	7.82192	1.04	0.83
7.80115	-0.76	-0.99	7.86979	1.06	0.83
7.84895	-0.76	-0.99	7.91766	1.04	0.83
7.89675	-0.76	-0.99	7.96553	1.06	0.83
7.94455	-0.79	-0.99	8.0134	1.06	0.83
7.99235	-0.76	-0.99	8.06127	1.04	0.81
8.04015	-0.76	-0.99	8.10914	1.03	0.81
8.08795	-0.76	-1.01	8.15701	1.06	0.84
8.13576	-0.74	-1.02	8.20488	1.03	0.81
8.18356	-0.79	-0.99	8.25275	1.04	0.81
8.23136	-0.79	-1.02	8.30062	1.04	0.81
8.27916	-0.79	-1.01	8.34849	1.01	0.81
8.32696	-0.79	-0.99	8.39636	1.04	0.81
8.37476	-0.79	-0.99	8.44423	1.04	0.78
8.42256	-0.81	-0.99	8.4921	1.02	0.76
8.47036	-0.81	-1.02	8.53997	1.02	0.76
8.51816	-0.84	-1.02	8.58784	1.02	0.76
8.56597	-0.87	-1.02	8.63571	1.02	0.78
8.61377	-0.82	-1.02	8.68358	1.02	0.76
8.66157	-0.82	-1.02	8.73145	1.02	0.78
8.70937	-0.84	-1.01	8.77932	1.04	0.76
8.75717	-0.84	-1.01	8.82719	1.06	0.78
8.80497	-0.82	-1.01	8.87506	1.06	0.76
8.85277	-0.86	-1.01	8.92293	1.02	0.78
8.90057	-0.84	-1.02	8.9708	1.01	0.75
8.94837	-0.86	-1.02	9.01867	1.01	0.75
8.99618	-0.89	-1.02	9.06654	1.04	0.75
9.04398	-0.84	-1.04	9.11441	1.01	0.75
9.09178	-0.84	-1.01	9.16228	1.04	0.75
9.13958	-0.87	-1.01	9.21015	1.02	0.75
9.18738	-0.89	-1.04	9.25802	1.04	0.75
9.23518	-0.92	-1.07	9.30589	1.06	0.75
9.28298	-0.9	-1.07	9.35376	1.04	0.77
9.33078	-0.92	-1.07	9.40163	1.06	0.75
9.37859	-0.94	-1.07	9.4495	1.04	0.75
9.42639	-0.9	-1.07	9.49737	1.04	0.75
9.47419	-0.94	-1.07	9.54524	1.06	0.75
9.52199	-0.94	-1.09	9.59311	1.04	0.75
9.56979	-0.94	-1.09	9.64098	1.06	0.75
9.61759	-0.92	-1.09	9.68885	1.04	0.78
9.66539	-0.97	-1.04	9.73672	1.04	0.81
9.71319	-0.97	-1.04	9.78459	1.04	0.78
9.76099	-0.99	-1.04	9.83246	1.04	0.78
9.8088	-0.97	-1.09	9.88033	1.04	0.75
9.8566	-0.99	-1.06	9.9282	1.04	0.72
9.9044	-0.99	-1.06	9.97607	1.04	0.75
9.9522	-1	-1.09	10.0239	1.02	0.75
10	-0.97	-1.06	10.0718	1.04	0.75
10.0478	-0.99	-1.09	10.1197	1.01	0.78
10.0956	-0.99	-1.09	10.1675	1.04	0.78
10.1434	-0.99	-1.09	10.2154	1.04	0.78
10.1912	-1	-1.07	10.2633	1.04	0.78
10.239	-1.02	-1.09	10.3111	1.04	0.76
10.2868	-0.99	-1.09	10.359	1.06	0.76
10.3346	-0.99	-1.06	10.4069	1.06	0.78
10.3824	-0.99	-1.09	10.4548	1.09	0.78
10.4302	-1.02	-1.09	10.5026	1.06	0.76
10.478	-0.97	-1.06	10.5505	1.04	0.76
10.5258	-1	-1.09	10.5984	1.04	0.78
10.5736	-0.97	-1.07	10.6462	1.09	0.78
10.6214	-0.99	-1.07	10.6941	1.06	0.78
10.6692	-0.99	-1.04	10.742	1.09	0.81
10.717	-1.02	-1.04	10.7898	1.09	0.8
10.7648	-1	-1.07	10.8377	1.09	0.81
10.8126	-1	-1.09	10.8856	1.09	0.81
10.8604	-1	-1.04	10.9335	1.14	0.84
10.9082	-0.99	-1.07	10.9813	1.12	0.86
10.956	-0.97	-1.07	11.0292	1.07	0.89
11.0038	-0.97	-1.07	11.0771	1.09	0.88
11.0516	-0.99	-1.06	11.1249	1.09	0.86
11.0994	-0.99	-1.06	11.1728	1.11	0.86
11.1472	-1.02	-1.04	11.2207	1.11	0.86
11.195	-1.02	-1.04	11.2685	1.11	0.84
11.2428	-1.02	-1.02	11.3164	1.09	0.81
11.2906	-0.97	-1.02	11.3643	1.11	0.84
11.3384	-0.97	-1.02	11.4122	1.11	0.86
11.3862	-0.99	-1.04	11.46	1.11	0.81
11.434	-0.99	-1.01	11.5079	1.13	0.81
11.4818	-0.97	-1.01	11.5558	1.11	0.83
11.5296	-1	-0.99	11.6036	1.11	0.8
11.5774	-1	-0.99	11.6515	1.11	0.8
11.6252	-1	-0.99	11.6994	1.11	0.83
11.673	-0.94	-0.99	11.7472	1.13	0.81
11.7208	-0.97	-1.02	11.7951	1.11	0.81
11.7686	-0.95	-0.99	11.843	1.13	0.86
11.8164	-0.92	-0.99	11.8909	1.11	0.86
11.8642	-0.95	-0.99	11.9387	1.11	0.86
11.9121	-0.92	-0.99	11.9866	1.11	0.89
11.9598	-0.92	-1.02	12.0345	1.11	0.92
12.0076	-0.89	-0.99	12.0823	1.13	0.92
12.0555	-0.89	-1.02	12.1302	1.14	0.89
12.1032	-0.89	-1.02	12.1781	1.16	0.92
12.151	-0.95	-1.02	12.2259	1.14	0.86
12.1989	-0.95	-1.02	12.2738	1.16	0.89
12.2467	-0.98	-0.99	12.3217	1.14	0.92
12.2945	-0.98	-0.99	12.3696	1.14	0.92
12.3423	-0.93	-0.96	12.4174	1.14	0.92
12.3901	-0.93	-0.96	12.4653	1.11	0.92
12.4379	-0.92	-0.97	12.5132	1.16	0.92
12.4857	-0.95	-0.99	12.561	1.11	0.89
12.5335	-0.92	-0.99	12.6089	1.11	0.86
12.5813	-0.95	-0.99	12.6568	1.11	0.86
12.6291	-0.92	-0.99	12.7046	1.11	0.86
12.6769	-0.92	-0.94	12.7525	1.11	0.86
12.7247	-0.95	-0.94	12.8004	1.11	0.86
12.7725	-0.92	-0.99	12.8483	1.11	0.84
12.8203	-0.92	-0.99	12.8961	1.11	0.89
12.8681	-0.87	-0.99	12.944	1.11	0.91
12.9159	-0.9	-0.99	12.9919	1.11	0.89
12.9637	-0.87	-0.97	13.0397	1.11	0.86
13.0115	-0.9	-0.97	13.0876	1.13	0.86
13.0593	-0.92	-0.97	13.1355	1.13	0.83
13.1071	-0.9	-0.99	13.1833	1.16	0.81
13.1549	-0.9	-0.99	13.2312	1.14	0.81
13.2027	-0.9	-0.99	13.2791	1.14	0.81
13.2505	-0.9	-0.94	13.327	1.14	0.83
13.2983	-0.87	-0.94	13.3748	1.14	0.84
13.3461	-0.87	-0.94	13.4227	1.14	0.81
13.3939	-0.87	-0.97	13.4706	1.11	0.78
13.4417	-0.92	-0.99	13.5184	1.11	0.81
13.4895	-0.92	-0.99	13.5663	1.12	0.8
13.5373	-0.92	-0.96	13.6142	1.12	0.8
13.5851	-0.92	-0.94	13.662	1.14	0.83
13.6329	-0.92	-0.99	13.7099	1.12	0.83
13.6807	-0.87	-0.99	13.7578	1.12	0.83
13.7285	-0.9	-0.94	13.8056	1.12	0.83
13.7763	-0.87	-0.99	13.8535	1.09	0.8
13.8241	-0.84	-0.96	13.9014	1.09	0.78
13.8719	-0.84	-0.96	13.9493	1.09	0.83
13.9197	-0.87	-0.99	13.9971	1.09	0.81
13.9675	-0.89	-0.96	14.045	1.07	0.84
14.0153	-0.81	-0.99	14.0929	1.09	0.86
14.0631	-0.81	-0.96	14.1407	1.06	0.83
14.1109	-0.84	-0.99	14.1886	1.04	0.83
14.1587	-0.87	-0.96	14.2365	1.04	0.83
14.2065	-0.9	-0.96	14.2843	1.07	0.83
14.2543	-0.87	-0.96	14.3322	1.07	0.86
14.3021	-0.87	-0.99	14.3801	1.04	0.86
14.3499	-0.84	-0.96	14.428	1.04	0.86
14.3977	-0.84	-0.99	14.4758	1.04	0.83
14.4455	-0.87	-0.96	14.5237	1.04	0.83
14.4933	-0.9	-0.99	14.5716	1.04	0.83
14.5411	-0.9	-0.99	14.6194	1.04	0.83
14.5889	-0.9	-0.99	14.6673	1.07	0.86
14.6367	-0.87	-0.99	14.7152	1.04	0.83
14.6845	-0.9	-0.99	14.763	1.04	0.83
14.7323	-0.9	-0.96	14.8109	1.01	0.83
14.7801	-0.9	-0.96	14.8588	1.01	0.84
14.8279	-0.9	-0.96	14.9067	1.04	0.84
14.8757	-0.84	-0.96	14.9545	1.04	0.84
14.9235	-0.84	-0.99	15.0024	1.07	0.86
14.9713	-0.87	-0.99	15.0503	1.01	0.83
15.0191	-0.87	-0.99	15.0981	1.04	0.81
15.0669	-0.87	-0.99	15.146	1.04	0.83
15.1147	-0.84	-1.02	15.1939	1.04	0.83
15.1625	-0.87	-0.99	15.2417	1.04	0.8
15.2103	-0.87	-0.99	15.2896	1.04	0.8
15.2581	-0.84	-0.99	15.3375	1.06	0.81
15.3059	-0.84	-0.99	15.3854	1.02	0.83
15.3537	-0.87	-1.01	15.4332	1.01	0.86
15.4015	-0.87	-0.97	15.4811	1.01	0.89
15.4493	-0.9	-0.99	15.529	1.01	0.83
15.4971	-0.87	-1.02	15.5768	0.99	0.83
15.5449	-0.89	-1.02	15.6247	0.97	0.84
15.5927	-0.89	-1.02	15.6726	0.97	0.86
15.6405	-0.9	-0.99	15.7204	0.96	0.86
15.6883	-0.9	-1.01	15.7683	0.97	0.87
15.7361	-0.9	-1.04	15.8162	0.97	0.86
15.7839	-0.92	-1.01	15.8641	0.97	0.87
15.8317	-0.9	-1.02	15.9119	0.99	0.86
15.8795	-0.87	-1.04	15.9598	0.99	0.86
15.9273	-0.9	-1.04	16.0077	0.99	0.86
15.9751	-0.87	-1.02	16.0555	0.99	0.86
16.0229	-0.9	-1.04	16.1034	0.99	0.86
16.0708	-0.93	-1.01	16.1513	0.99	0.86
16.1185	-0.93	-1.02	16.1991	0.99	0.86
16.1664	-0.95	-1.02	16.247	1.01	0.86
16.2142	-0.92	-1.04	16.2949	1.01	0.86
16.2619	-0.9	-1.04	16.3427	1.01	0.86
16.3098	-0.87	-1.07	16.3906	1.01	0.86
16.3575	-0.87	-1.04	16.4385	0.99	0.89
16.4053	-0.87	-1.06	16.4864	0.99	0.89
16.4532	-0.92	-1.04	16.5342	0.99	0.89
16.501	-0.92	-1.04	16.5821	1.02	0.89
16.5488	-0.92	-1.07	16.63	0.99	0.86
16.5966	-0.89	-1.07	16.6778	0.99	0.86
16.6444	-0.9	-1.07	16.7257	0.99	0.86
16.6922	-0.89	-1.04	16.7736	0.97	0.86
16.74	-0.89	-1.09	16.8214	0.99	0.86
16.7878	-0.87	-1.07	16.8693	0.99	0.86
16.8356	-0.87	-1.07	16.9172	1.02	0.86
16.8834	-0.9	-1.04	16.9651	1.02	0.89
16.9312	-0.87	-1.04	17.0129	1.04	0.86
16.979	-0.87	-1.02	17.0608	1.04	0.86
17.0268	-0.87	-1.04	17.1087	1.02	0.86
17.0746	-0.87	-1.04	17.1565	0.99	0.86
17.1224	-0.87	-1.04	17.2044	1.02	0.86
17.1702	-0.89	-1.04	17.2523	1.02	0.83
17.218	-0.87	-1.09	17.3001	0.99	0.86
17.2658	-0.9	-1.04	17.348	1.02	0.89
17.3136	-0.87	-1.04	17.3959	0.99	0.89
17.3614	-0.89	-1.06	17.4438	1.02	0.86
17.4092	-0.87	-1.09	17.4916	1.02	0.86
17.457	-0.85	-1.06	17.5395	1.02	0.86
17.5048	-0.85	-1.09	17.5874	1.02	0.89
17.5526	-0.87	-1.07	17.6352	1.02	0.92
17.6004	-0.87	-1.07	17.6831	1.02	0.89
17.6482	-0.89	-1.07	17.731	1.02	0.92
17.696	-0.87	-1.09	17.7788	0.99	0.89
17.7438	-0.87	-1.09	17.8267	1.02	0.89
17.7916	-0.87	-1.09	17.8746	0.99	0.92
17.8394	-0.87	-1.09	17.9225	0.99	0.89
17.8872	-0.87	-1.09	17.9703	0.99	0.86
17.935	-0.85	-1.09	18.0182	0.99	0.89
17.9828	-0.89	-1.07	18.0661	1.01	0.89
18.0306	-0.87	-1.04	18.1139	1.01	0.91
18.0784	-0.87	-1.04	18.1618	1.04	0.94
18.1262	-0.87	-1.07	18.2097	0.99	0.94
18.174	-0.82	-1.04	18.2575	1.02	0.94
18.2218	-0.85	-1.04	18.3054	1.04	0.91
18.2696	-0.87	-1.06	18.3533	1.04	0.94
18.3174	-0.85	-1.04	18.4012	1.01	0.94
18.3652	-0.85	-1.06	18.449	1.01	0.91
18.413	-0.85	-1.04	18.4969	1.02	0.94
18.4608	-0.87	-1.04	18.5448	0.99	0.94
18.5086	-0.87	-1.04	18.5926	1.02	0.91
18.5564	-0.84	-1.06	18.6405	1.02	0.91
18.6042	-0.87	-1.06	18.6884	1.02	0.91
18.652	-0.84	-1.04	18.7362	1.02	0.91
18.6998	-0.87	-1.04	18.7841	0.99	0.91
18.7476	-0.85	-1.04	18.832	1.06	0.93
18.7954	-0.82	-1.04	18.8799	1.04	0.91
18.8432	-0.87	-1.06	18.9277	1.04	0.93
18.891	-0.84	-1.04	18.9756	1.04	0.96
18.9388	-0.87	-1.04	19.0235	1.04	0.93
18.9866	-0.85	-1.04	19.0713	1.04	0.93
19.0344	-0.84	-1.07	19.1192	1.04	0.96
19.0822	-0.79	-1.04	19.1671	1.04	0.99
19.13	-0.79	-1.06	19.2149	1.04	0.96
19.1778	-0.79	-1.04	19.2628	1.01	0.96
19.2256	-0.79	-1.02	19.3107	1.06	0.94
19.2734	-0.79	-0.99	19.3585	1.06	0.97
19.3212	-0.81	-1.02	19.4064	1.06	0.99
19.369	-0.84	-1.04	19.4543	1.06	0.94
19.4168	-0.82	-1.02	19.5022	1.03	0.94
19.4646	-0.82	-1.02	19.55	1.03	0.94
19.5124	-0.79	-0.99	19.5979	1.03	0.94
19.5602	-0.79	-0.99	19.6458	1.06	0.94
19.608	-0.81	-0.97	19.6936	1.06	0.94
19.6558	-0.81	-1.01	19.7415	1.06	0.94
19.7036	-0.79	-1.01	19.7894	1.06	0.94
19.7514	-0.76	-0.97	19.8372	1.04	0.91
19.7992	-0.79	-0.97	19.8851	1.04	0.91
19.847	-0.81	-0.96	19.933	1.06	0.91
19.8948	-0.81	-0.94	19.9809	1.03	0.91
19.9426	-0.79	-0.97	20.0287	1.03	0.89
19.9904	-0.79	-0.97	20.0766	1.06	0.89
20.0382	-0.76	-0.96	20.1245	1.06	0.91
20.086	-0.74	-1.02	20.1723	1.06	0.93
20.1338	-0.73	-1.02	20.2202	1.06	0.89
20.1816	-0.73	-0.99	20.2681	1.03	0.91
20.2294	-0.76	-0.99	20.3159	1.03	0.91
20.2772	-0.71	-0.99	20.3638	1.03	0.89
20.3251	-0.73	-0.99	20.4117	1.01	0.91
20.3728	-0.73	-0.96	20.4596	1.03	0.91
20.4206	-0.76	-0.99	20.5074	1.01	0.88
20.4685	-0.73	-0.99	20.5553	0.98	0.88
20.5162	-0.7	-0.99	20.6032	1.04	0.86
20.5641	-0.73	-0.99	20.651	1.04	0.86
20.6119	-0.73	-0.99	20.6989	1.01	0.86
20.6597	-0.76	-0.97	20.7468	1.04	0.86
20.7075	-0.73	-0.99	20.7946	1.01	0.86
20.7553	-0.76	-0.99	20.8425	1.01	0.86
20.8031	-0.7	-0.99	20.8904	1.01	0.86
20.8509	-0.73	-0.96	20.9383	1.01	0.88
20.8987	-0.7	-0.99	20.9861	1.01	0.88
20.9465	-0.73	-0.99	21.034	1.01	0.89
20.9943	-0.76	-0.99	21.0819	1.01	0.86
21.0421	-0.76	-0.99	21.1297	1.01	0.86
21.0899	-0.76	-0.99	21.1776	0.99	0.86
21.1377	-0.76	-0.99	21.2255	0.99	0.86
21.1855	-0.79	-0.99	21.2733	0.99	0.85
21.2333	-0.76	-1.01	21.3212	0.99	0.83
21.2811	-0.76	-0.99	21.3691	0.99	0.8
21.3289	-0.76	-0.99	21.4169	0.99	0.8
21.3767	-0.76	-1.01	21.4648	0.99	0.8
21.4245	-0.76	-0.99	21.5127	0.96	0.8
21.4723	-0.76	-0.99	21.5606	0.96	0.8
21.5201	-0.79	-0.99	21.6084	0.99	0.8
21.5679	-0.82	-0.99	21.6563	0.98	0.78
21.6157	-0.82	-0.99	21.7042	0.94	0.78
21.6635	-0.82	-0.99	21.752	0.94	0.78
21.7113	-0.82	-1.02	21.7999	0.98	0.78
21.7591	-0.84	-1.02	21.8478	0.96	0.81
21.8069	-0.84	-1.02	21.8956	0.96	0.75
21.8547	-0.84	-1.04	21.9435	0.96	0.78
21.9025	-0.81	-1.02	21.9914	0.98	0.72
21.9503	-0.81	-1.04	22.0392	1.01	0.75
21.9981	-0.87	-1.02	22.0871	1.01	0.75
22.0459	-0.87	-1.02	22.135	1.01	0.75
22.0937	-0.87	-1.04	22.1829	0.98	0.75
22.1415	-0.84	-1.02	22.2307	0.96	0.73
22.1893	-0.9	-0.99	22.2786	0.96	0.78
22.2371	-0.9	-0.99	22.3265	0.96	0.78
22.2849	-0.9	-1.02	22.3743	0.98	0.81
22.3327	-0.9	-0.99	22.4222	0.98	0.81
22.3805	-0.93	-1.02	22.4701	0.99	0.81
22.4283	-0.9	-1.04	22.5179	0.99	0.81
22.4761	-0.95	-1.04	22.5658	0.99	0.81
22.5239	-0.92	-1.04	22.6137	0.99	0.76
22.5717	-0.95	-1.04	22.6616	0.99	0.78
22.6195	-0.93	-1.04	22.7094	1.01	0.75
22.6673	-0.9	-1.04	22.7573	1.01	0.78
22.7151	-0.9	-1.04	22.8052	0.98	0.75
22.7629	-0.92	-1.04	22.853	0.98	0.75
22.8107	-0.87	-1.06	22.9009	0.98	0.76
22.8585	-0.9	-1.06	22.9488	0.98	0.76
22.9063	-0.9	-1.06	22.9966	0.98	0.76
22.9541	-0.9	-1.04	23.0445	1.01	0.73
23.0019	-0.93	-1.04	23.0924	1.01	0.73
23.0497	-0.95	-1.04	23.1403	0.96	0.75
23.0975	-0.93	-1.04	23.1881	0.99	0.75
23.1453	-0.95	-1.04	23.236	0.99	0.78
23.1931	-0.96	-1.04	23.2839	0.96	0.78
23.2409	-0.93	-1.04	23.3317	1.01	0.75
23.2887	-0.93	-1.04	23.3796	0.98	0.75
23.3365	-0.93	-1.01	23.4275	0.98	0.75
23.3843	-0.96	-1.04	23.4753	1.01	0.75
23.4321	-1.01	-1.07	23.5232	1.04	0.75
23.4799	-0.98	-1.06	23.5711	1.01	0.78
23.5277	-0.95	-1.04	23.619	1.01	0.75
23.5755	-0.95	-1.07	23.6668	1.03	0.78
23.6233	-0.98	-1.04	23.7147	1.01	0.81
23.6711	-0.98	-1.06	23.7626	1.04	0.78
23.7189	-0.98	-1.04	23.8104	1.04	0.78
23.7667	-0.98	-1.06	23.8583	1.04	0.78
23.8145	-0.98	-1.04	23.9062	1.04	0.81
23.8623	-0.98	-1.04	23.954	1.04	0.81
23.9101	-0.98	-1.04	24.0019	1.03	0.84
23.9579	-0.98	-1.01	24.0498	1.03	0.84
24.0057	-0.98	-1.04	24.0977	1.06	0.84
24.0535	-0.98	-1.04	24.1455	1.06	0.84
24.1013	-0.95	-1.04	24.1934	1.03	0.83
24.1491	-0.92	-1.01	24.2413	1.04	0.81
24.1969	-0.97	-1.02	24.2891	1.03	0.81
24.2447	-0.94	-1.01	24.337	1.06	0.81
24.2925	-0.99	-1.01	24.3849	1.08	0.81
24.3403	-0.97	-1.02	24.4327	1.06	0.84
24.3881	-0.95	-0.99	24.4806	1.06	0.78
24.4359	-0.94	-1.04	24.5285	1.06	0.81
24.4838	-0.94	-1.01	24.5764	1.06	0.81
24.5315	-0.94	-1.03	24.6242	1.06	0.81
24.5794	-0.94	-1.01	24.6721	1.03	0.86
24.6272	-0.91	-1.03	24.72	1.06	0.86
24.6749	-0.91	-1.01	24.7678	1.06	0.86
24.7228	-0.91	-1.01	24.8157	1.09	0.88
24.7706	-0.97	-1.01	24.8636	1.09	0.86
24.8184	-0.94	-1.01	24.9114	1.09	0.86
24.8662	-0.97	-1.01	24.9593	1.06	0.86
24.914	-0.92	-0.99	25.0072	1.09	0.83
24.9618	-0.89	-1.01	25.0551	1.09	0.86
25.0096	-0.95	-0.99	25.1029	1.09	0.86
25.0574	-0.92	-0.97	25.1508	1.09	0.89
25.1052	-0.92	-0.97	25.1987	1.09	0.89
25.153	-0.92	-0.99	25.2465	1.06	0.89
25.2008	-0.94	-0.99	25.2944	1.06	0.89
25.2486	-0.94	-0.99	25.3423	1.09	0.86
25.2964	-0.92	-0.99	25.3901	1.09	0.91
25.3442	-0.92	-1.01	25.438	1.09	0.89
25.392	-0.92	-0.98	25.4859	1.06	0.89
25.4398	-0.9	-0.98	25.5338	1.09	0.89
25.4876	-0.9	-1.01	25.5816	1.09	0.91
25.5354	-0.87	-1.01	25.6295	1.06	0.88
25.5832	-0.9	-1.01	25.6774	1.06	0.88
25.631	-0.9	-1.01	25.7252	1.06	0.89
25.6788	-0.9	-1.01	25.7731	1.04	0.89
25.7266	-0.89	-1.01	25.821	1.04	0.91
25.7744	-0.89	-1.01	25.8688	1.06	0.91
25.8222	-0.9	-1.01	25.9167	1.06	0.88
25.87	-0.87	-0.99	25.9646	1.06	0.88
25.9178	-0.87	-0.99	26.0125	1.09	0.89
25.9656	-0.87	-0.99	26.0603	1.09	0.92
26.0134	-0.87	-0.97	26.1082	1.09	0.89
26.0612	-0.87	-0.99	26.1561	1.09	0.89
26.109	-0.85	-1.01	26.2039	1.09	0.89
26.1568	-0.84	-0.98	26.2518	1.09	0.89
26.2046	-0.82	-0.98	26.2997	1.06	0.89
26.2524	-0.87	-1.01	26.3475	1.09	0.89
26.3002	-0.87	-0.99	26.3954	1.09	0.89
26.348	-0.87	-1.01	26.4433	1.06	0.86
26.3958	-0.87	-0.99	26.4911	1.06	0.89
26.4436	-0.84	-0.99	26.539	1.09	0.86
26.4914	-0.87	-1.01	26.5869	1.09	0.86
26.5392	-0.84	-1.01	26.6348	1.06	0.86
26.587	-0.84	-1.03	26.6826	1.04	0.86
26.6348	-0.84	-1.03	26.7305	1.06	0.86
26.6826	-0.87	-1.01	26.7784	1.06	0.89
26.7304	-0.87	-1.01	26.8262	1.04	0.86
26.7782	-0.87	-1.01	26.8741	1.06	0.89
26.826	-0.87	-1.01	26.922	1.02	0.92
26.8738	-0.81	-1.01	26.9698	1.02	0.89
26.9216	-0.79	-1.01	27.0177	1.04	0.91
26.9694	-0.82	-1.03	27.0656	1.07	0.91
27.0172	-0.85	-1.03	27.1135	1.07	0.91
27.065	-0.87	-1.01	27.1613	1.07	0.91
27.1128	-0.85	-1.01	27.2092	1.07	0.91
27.1606	-0.82	-1.01	27.2571	1.07	0.91
27.2084	-0.82	-1.01	27.3049	1.07	0.91
27.2562	-0.85	-1.02	27.3528	1.07	0.91
27.304	-0.87	-1.04	27.4007	1.07	0.91
27.3518	-0.87	-1.04	27.4485	1.07	0.91
27.3996	-0.85	-1.04	27.4964	1.07	0.91
27.4474	-0.85	-1.06	27.5443	1.07	0.91
27.4952	-0.84	-1.03	27.5922	1.07	0.91
27.543	-0.85	-1.01	27.64	1.07	0.91
27.5908	-0.85	-1.04	27.6879	1.07	0.91
27.6386	-0.87	-1.03	27.7358	1.07	0.91
27.6864	-0.84	-1.03	27.7836	1.07	0.91
27.7342	-0.82	-1.03	27.8315	1.06	0.89
27.782	-0.84	-1.01	27.8794	1.07	0.88
27.8298	-0.81	-1.04	27.9272	1.04	0.85
27.8776	-0.81	-1.01	27.9751	1.06	0.83
27.9254	-0.87	-1.03	28.023	1.04	0.88
27.9732	-0.9	-1.06	28.0709	1.04	0.88
28.021	-0.84	-1.06	28.1187	1.01	0.91
28.0688	-0.84	-1.04	28.1666	1.02	0.88
28.1166	-0.81	-1.06	28.2145	1.02	0.86
28.1644	-0.81	-1.06	28.2623	1.02	0.88
28.2122	-0.81	-1.06	28.3102	1.04	0.86
28.26	-0.84	-1.08	28.3581	1.04	0.86
28.3078	-0.84	-1.08	28.4059	1.07	0.88
28.3556	-0.87	-1.09	28.4538	1.07	0.88
28.4034	-0.87	-1.06	28.5017	1.01	0.88
28.4512	-0.87	-1.08	28.5495	1.04	0.86
28.499	-0.89	-1.06	28.5974	1.04	0.86
28.5468	-0.87	-1.08	28.6453	1.04	0.88
28.5947	-0.84	-1.08	28.6931	1.07	0.88
28.6425	-0.87	-1.08	28.741	1.04	0.85
28.6902	-0.9	-1.08	28.7889	1.01	0.89
28.7381	-0.87	-1.08	28.8368	0.99	0.88
28.7858	-0.87	-1.11	28.8846	0.99	0.88
28.8336	-0.9	-1.11	28.9325	0.99	0.88
28.8815	-0.87	-1.11	28.9804	0.99	0.88
28.9292	-0.87	-1.08	29.0282	0.99	0.88
28.9771	-0.86	-1.08	29.0761	0.99	0.91
29.0249	-0.86	-1.08	29.124	1.01	0.86
29.0727	-0.87	-1.11	29.1718	0.99	0.88
29.1205	-0.89	-1.14	29.2197	0.99	0.88
29.1683	-0.92	-1.11	29.2676	0.99	0.88
29.2161	-0.89	-1.11	29.3155	0.99	0.88
29.2639	-0.89	-1.11	29.3633	0.99	0.85
29.3117	-0.9	-1.13	29.4112	0.99	0.91
29.3595	-0.87	-1.11	29.4591	0.99	0.91
29.4073	-0.87	-1.14	29.5069	1.01	0.91
29.4551	-0.9	-1.13	29.5548	1.01	0.93
29.5029	-0.92	-1.16	29.6027	1.02	0.91
29.5507	-0.89	-1.11	29.6505	1.04	0.88
29.5985	-0.9	-1.11	29.6984	1.04	0.85
29.6463	-0.92	-1.11	29.7463	0.99	0.86
29.6941	-0.92	-1.11	29.7942	0.99	0.91
29.7419	-0.87	-1.08	29.842	1.02	0.88
29.7897	-0.9	-1.08	29.8899	1.02	0.88
29.8375	-0.9	-1.08	29.9378	1.04	0.88
29.8853	-0.9	-1.11	29.9856	1.02	0.91
29.9331	-0.87	-1.08	30.0335	1.02	0.88
29.9809	-0.9	-1.11	30.0814	1.02	0.91
30.0287	-0.92	-1.11	30.1292	1.02	0.86
30.0765	-0.9	-1.11	30.1771	0.99	0.88
30.1243	-0.87	-1.13	30.225	0.99	0.91
30.1721	-0.84	-1.11	30.2729	0.99	0.91
30.2199	-0.81	-1.11	30.3207	1.01	0.91
30.2677	-0.84	-1.13	30.3686	1.01	0.9
30.3155	-0.86	-1.13	30.4165	1.01	0.9
30.3633	-0.86	-1.13	30.4643	1.04	0.88
30.4111	-0.86	-1.13	30.5122	1.01	0.9
30.4589	-0.86	-1.13	30.5601	1.01	0.9
30.5067	-0.84	-1.13	30.6079	1.01	0.93
30.5545	-0.87	-1.16	30.6558	1.01	0.96
30.6023	-0.84	-1.14	30.7037	0.99	0.93
30.6501	-0.84	-1.16	30.7516	0.99	0.96
30.6979	-0.87	-1.16	30.7994	0.99	0.93
30.7457	-0.87	-1.16	30.8473	0.97	0.96
30.7935	-0.9	-1.14	30.8952	0.99	0.96
30.8413	-0.9	-1.14	30.943	1.02	0.96
30.8891	-0.87	-1.14	30.9909	1.04	0.96
30.9369	-0.84	-1.16	31.0388	1.04	0.96
30.9847	-0.84	-1.16	31.0866	1.02	0.99
31.0325	-0.87	-1.13	31.1345	1.04	1.02
31.0803	-0.87	-1.16	31.1824	1.02	0.99
31.1281	-0.85	-1.13	31.2303	1.04	1.02
31.1759	-0.82	-1.13	31.2781	1.04	0.99
31.2237	-0.85	-1.11	31.326	1.04	1.02
31.2715	-0.82	-1.13	31.3739	1.04	1.04
31.3193	-0.82	-1.11	31.4217	1.04	1.02
31.3671	-0.82	-1.11	31.4696	1.04	1.02
31.4149	-0.84	-1.14	31.5175	1.04	1.02
31.4627	-0.85	-1.14	31.5653	1.04	1.02
31.5105	-0.85	-1.14	31.6132	1.04	1.02
31.5583	-0.82	-1.14	31.6611	1.09	0.99
31.6061	-0.84	-1.12	31.709	1.04	0.99
31.6539	-0.87	-1.12	31.7568	1.06	1.01
31.7017	-0.87	-1.12	31.8047	1.09	0.98
31.7495	-0.85	-1.14	31.8526	1.06	1.01
31.7973	-0.82	-1.12	31.9004	1.06	1.01
31.8451	-0.82	-1.12	31.9483	1.04	1.01
31.8929	-0.81	-1.13	31.9962	1.04	1.01
31.9407	-0.84	-1.11	32.044	1.09	1.01
31.9885	-0.87	-1.11	32.0919	1.09	1.01
32.0363	-0.84	-1.11	32.1398	1.07	1.01
32.0841	-0.84	-1.11	32.1876	1.09	1.01
32.1319	-0.81	-1.09	32.2355	1.07	1.01
32.1797	-0.79	-1.11	32.2834	1.09	0.99
32.2275	-0.79	-1.09	32.3313	1.06	1.04
32.2753	-0.76	-1.09	32.3791	1.09	0.99
32.3231	-0.79	-1.07	32.427	1.09	0.99
32.3709	-0.81	-1.04	32.4749	1.09	1.02
32.4187	-0.81	-1.06	32.5227	1.09	0.99
32.4665	-0.81	-1.06	32.5706	1.06	0.96
32.5143	-0.74	-1.06	32.6185	1.09	0.99
32.5621	-0.76	-1.04	32.6664	1.06	0.99
32.6099	-0.74	-1.04	32.7142	1.09	0.96
32.6577	-0.74	-1.06	32.7621	1.06	0.96
32.7055	-0.76	-1.06	32.81	1.06	0.93
32.7533	-0.76	-1.07	32.8578	1.07	0.96
32.8011	-0.79	-1.04	32.9057	1.09	0.99
32.849	-0.79	-1.04	32.9536	1.04	0.96
32.8967	-0.76	-1.04	33.0014	1.09	0.96
32.9445	-0.76	-1.02	33.0493	1.09	0.93
32.9924	-0.79	-1.01	33.0972	1.06	0.96
33.0401	-0.73	-1.01	33.145	1.04	0.98
33.0879	-0.79	-1.01	33.1929	1.04	0.98
33.1358	-0.76	-1.01	33.2408	1.08	0.96
33.1836	-0.76	-1.06	33.2886	1.11	0.96
33.2314	-0.81	-1.01	33.3365	1.08	0.98
33.2792	-0.78	-1.02	33.3844	1.08	0.98
33.327	-0.78	-1.04	33.4323	1.11	0.94
33.3748	-0.76	-1.01	33.4801	1.09	0.91
33.4226	-0.78	-1.01	33.528	1.09	0.96
33.4704	-0.76	-1.01	33.5759	1.07	0.96
33.5182	-0.74	-1.01	33.6237	1.07	0.94
33.566	-0.76	-1.04	33.6716	1.07	0.91
33.6138	-0.78	-1.04	33.7195	1.07	0.88
33.6616	-0.78	-1.04	33.7674	1.09	0.9
33.7094	-0.76	-1.04	33.8152	1.09	0.91
33.7572	-0.81	-1.01	33.8631	1.11	0.91
33.805	-0.79	-1.04	33.911	1.08	0.91
33.8528	-0.79	-1.04	33.9588	1.06	0.85
33.9006	-0.76	-1.02	34.0067	1.06	0.88
33.9484	-0.76	-1.04	34.0546	1.06	0.88
33.9962	-0.76	-1.04	34.1024	1.06	0.88
34.044	-0.76	-1.04	34.1503	1.06	0.85
34.0918	-0.74	-1.04	34.1982	1.04	0.86
34.1396	-0.74	-1.04	34.246	1.03	0.8
34.1874	-0.76	-1.01	34.2939	1.06	0.8
34.2352	-0.78	-1.01	34.3418	1.06	0.83
34.283	-0.76	-1.04	34.3897	1.04	0.83
34.3308	-0.76	-1.04	34.4375	1.04	0.83
34.3786	-0.81	-1.01	34.4854	1.04	0.83
34.4264	-0.81	-1.01	34.5333	1.06	0.81
34.4742	-0.79	-1.04	34.5811	1.04	0.83
34.522	-0.79	-1.07	34.629	1.04	0.83
34.5698	-0.76	-1.07	34.6769	1.04	0.78
34.6176	-0.79	-1.07	34.7248	1.02	0.78
34.6654	-0.79	-1.04	34.7726	1.01	0.78
34.7132	-0.76	-1.04	34.8205	0.99	0.78
34.761	-0.81	-1.06	34.8684	0.99	0.76
34.8088	-0.81	-1.04	34.9162	1.01	0.78
34.8566	-0.84	-1.04	34.9641	1.01	0.76
34.9044	-0.87	-1.07	35.012	1.01	0.76
34.9522	-0.81	-1.07	35.0598	1.01	0.7
35	-0.84	-1.07	35.1077	1.04	0.73
35.0478	-0.84	-1.07	35.1556	1.03	0.73
35.0956	-0.9	-1.07	35.2034	1.04	0.75
35.1434	-0.87	-1.09	35.2513	1.04	0.75
35.1912	-0.9	-1.11	35.2992	1.01	0.73
35.239	-0.9	-1.09	35.3471	1.03	0.78
35.2868	-0.9	-1.06	35.3949	1.03	0.78
35.3346	-0.93	-1.06	35.4428	1.04	0.78
35.3824	-0.92	-1.06	35.4907	1.06	0.78
35.4302	-0.93	-1.09	35.5385	1.06	0.78
35.478	-0.93	-1.09	35.5864	1.04	0.78
35.5258	-0.93	-1.06	35.6343	1.04	0.8
35.5736	-0.9	-1.04	35.6821	1.04	0.8
35.6214	-0.92	-1.06	35.73	1.04	0.78
35.6692	-0.93	-1.06	35.7779	1.06	0.78
35.717	-0.93	-1.06	35.8257	1.06	0.75
35.7648	-0.93	-1.09	35.8736	1.04	0.73
35.8126	-0.93	-1.09	35.9215	1.04	0.76
35.8604	-0.95	-1.09	35.9694	1.06	0.75
35.9082	-0.95	-1.06	36.0172	1.01	0.75
35.956	-0.98	-1.09	36.0651	1.04	0.75
36.0038	-0.95	-1.09	36.113	1.01	0.78
36.0516	-0.98	-1.09	36.1608	1.01	0.78
36.0994	-0.98	-1.09	36.2087	1.04	0.75
36.1472	-0.98	-1.09	36.2566	1.02	0.78
36.195	-0.98	-1.09	36.3045	1.04	0.8
36.2428	-0.95	-1.09	36.3523	1.06	0.8
36.2906	-0.98	-1.09	36.4002	1.06	0.81
36.3384	-0.98	-1.09	36.4481	1.06	0.78
36.3862	-0.98	-1.09	36.4959	1.06	0.8
36.434	-1.01	-1.09	36.5438	1.04	0.8
36.4818	-1.01	-1.09	36.5917	1.07	0.78
36.5296	-0.98	-1.12	36.6395	1.04	0.8
36.5774	-0.98	-1.12	36.6874	1.06	0.78
36.6252	-1.01	-1.12	36.7353	1.06	0.78
36.673	-1.01	-1.09	36.7831	1.09	0.83
36.7208	-1.01	-1.12	36.831	1.11	0.86
36.7686	-1.04	-1.09	36.8789	1.11	0.86
36.8164	-1.01	-1.09	36.9268	1.11	0.86
36.8642	-1.04	-1.12	36.9746	1.14	0.83
36.9121	-1.06	-1.12	37.0225	1.14	0.83
36.9599	-1.01	-1.12	37.0704	1.14	0.86
37.0076	-1.01	-1.06	37.1182	1.14	0.86
37.0555	-1.03	-1.06	37.1661	1.14	0.86
37.1033	-1.03	-1.06	37.214	1.12	0.86
37.151	-1.01	-1.04	37.2619	1.12	0.86
37.1989	-1.01	-1.02	37.3097	1.09	0.83
37.2467	-1.01	-1.04	37.3576	1.11	0.86
37.2945	-1.01	-1.04	37.4055	1.11	0.86
37.3423	-1.03	-1.06	37.4533	1.14	0.86
37.3901	-1.01	-1.06	37.5012	1.14	0.83
37.4379	-0.98	-1.04	37.5491	1.14	0.89
37.4857	-0.98	-1.04	37.5969	1.12	0.89
37.5335	-0.98	-1.07	37.6448	1.14	0.86
37.5813	-0.98	-1.07	37.6927	1.14	0.84
37.6291	-0.98	-1.04	37.7405	1.16	0.88
37.6769	-0.95	-1.07	37.7884	1.16	0.88
37.7247	-0.95	-1.07	37.8363	1.18	0.88
37.7725	-0.95	-1.04	37.8842	1.21	0.86
37.8203	-0.95	-1.04	37.932	1.16	0.86
37.8681	-0.92	-1.01	37.9799	1.19	0.86
37.9159	-0.98	-1.04	38.0278	1.16	0.86
37.9637	-0.98	-1.04	38.0756	1.19	0.88
38.0115	-0.95	-1.02	38.1235	1.16	0.88
38.0593	-0.95	-1.04	38.1714	1.18	0.88
38.1071	-0.95	-1.04	38.2192	1.14	0.88
38.1549	-0.95	-1.01	38.2671	1.16	0.88
38.2027	-0.98	-1.02	38.315	1.16	0.91
38.2505	-0.95	-1.02	38.3629	1.16	0.91
38.2983	-0.98	-1.02	38.4107	1.16	0.91
38.3461	-0.95	-1.02	38.4586	1.16	0.89
38.3939	-0.93	-1.02	38.5065	1.19	0.91
38.4417	-0.9	-1.02	38.5543	1.16	0.91
38.4895	-0.87	-0.96	38.6022	1.16	0.88
38.5373	-0.92	-1.02	38.6501	1.14	0.91
38.5851	-0.93	-0.99	38.6979	1.14	0.88
38.6329	-0.95	-0.96	38.7458	1.14	0.88
38.6807	-0.9	-0.99	38.7937	1.14	0.88
38.7285	-0.87	-0.96	38.8415	1.14	0.88
38.7763	-0.87	-0.96	38.8894	1.12	0.88
38.8241	-0.9	-0.96	38.9373	1.14	0.91
38.8719	-0.92	-0.99	38.9852	1.16	0.88
38.9197	-0.92	-0.97	39.033	1.16	0.91
38.9675	-0.89	-0.94	39.0809	1.16	0.91
39.0153	-0.87	-0.97	39.1288	1.16	0.88
39.0631	-0.87	-0.96	39.1766	1.16	0.88
39.1109	-0.87	-0.96	39.2245	1.16	0.91
39.1587	-0.9	-0.99	39.2724	1.14	0.94
39.2065	-0.87	-0.99	39.3203	1.14	0.91
39.2543	-0.84	-0.99	39.3681	1.14	0.94
39.3021	-0.87	-0.97	39.416	1.14	0.94
39.3499	-0.87	-0.99	39.4639	1.14	0.94
39.3977	-0.84	-0.99	39.5117	1.16	0.91
39.4455	-0.87	-0.99	39.5596	1.16	0.89
39.4933	-0.84	-0.99	39.6075	1.14	0.92
39.5411	-0.87	-0.99	39.6553	1.14	0.89
39.5889	-0.9	-0.99	39.7032	1.12	0.89
39.6367	-0.87	-1.01	39.7511	1.12	0.86
39.6845	-0.9	-0.99	39.7989	1.12	0.86
39.7323	-0.84	-0.99	39.8468	1.12	0.86
39.7801	-0.84	-0.99	39.8947	1.14	0.86
39.8279	-0.84	-1.01	39.9426	1.14	0.88
39.8757	-0.81	-1.01	39.9904	1.17	0.88
39.9235	-0.84	-0.97	40.0383	1.14	0.88
39.9713	-0.84	-0.99	40.0862	1.11	0.88
40.0191	-0.87	-0.99	40.134	1.12	0.91
40.0669	-0.9	-0.97	40.1819	1.12	0.88
40.1147	-0.9	-0.97	40.2298	1.14	0.91
40.1625	-0.87	-0.97	40.2776	1.09	0.94
40.2103	-0.87	-0.97	40.3255	1.11	0.88
40.2581	-0.87	-0.97	40.3734	1.11	0.86
40.3059	-0.84	-0.99	40.4213	1.09	0.86
40.3537	-0.84	-0.99	40.4691	1.09	0.84
40.4015	-0.84	-0.99	40.517	1.11	0.86
40.4493	-0.78	-0.99	40.5649	1.11	0.86
40.4971	-0.78	-0.97	40.6127	1.11	0.88
40.5449	-0.81	-0.97	40.6606	1.09	0.86
40.5927	-0.84	-0.99	40.7085	1.09	0.88
40.6405	-0.78	-1.01	40.7563	1.07	0.88
40.6883	-0.81	-0.99	40.8042	1.07	0.91
40.7361	-0.81	-0.99	40.8521	1.09	0.91
40.7839	-0.78	-1.02	40.8999	1.04	0.91
40.8317	-0.78	-1.01	40.9478	1.04	0.94
40.8795	-0.81	-1.01	40.9957	1.07	0.91
40.9273	-0.87	-1.01	41.0436	1.09	0.88
40.9751	-0.87	-0.99	41.0914	1.09	0.91
41.0229	-0.84	-0.96	41.1393	1.07	0.91
41.0707	-0.84	-0.96	41.1872	1.07	0.91
41.1185	-0.87	-1.02	41.235	1.04	0.91
41.1664	-0.87	-1.02	41.2829	1.04	0.91
41.2141	-0.87	-1.02	41.3308	1.04	0.89
41.2619	-0.87	-1.02	41.3787	1.04	0.89
41.3098	-0.87	-1.02	41.4265	1.04	0.86
41.3576	-0.87	-1.02	41.4744	1.04	0.86
41.4053	-0.87	-1.02	41.5223	1.07	0.86
41.4532	-0.87	-1.02	41.5701	1.07	0.83
41.501	-0.87	-1.02	41.618	1.07	0.83
41.5488	-0.87	-1.02	41.6659	1.04	0.83
41.5966	-0.87	-1.02	41.7137	1.04	0.86
41.6444	-0.87	-1.02	41.7616	1.04	0.83
41.6922	-0.87	-1.02	41.8095	1.06	0.86
41.74	-0.87	-1.02	41.8573	1.06	0.86
41.7878	-0.87	-1.02	41.9052	1.07	0.88
41.8356	-0.87	-1.02	41.9531	1.04	0.86
41.8834	-0.87	-1.02	42.001	1.04	0.86
41.9312	-0.87	-1.02	42.0488	1.04	0.89
41.979	-0.9	-0.96	42.0967	1.01	0.89
42.0268	-0.87	-1.01	42.1446	1.01	0.91
42.0746	-0.87	-1.01	42.1924	0.99	0.91
42.1224	-0.89	-1.04	42.2403	1.01	0.89
42.1702	-0.89	-1.04	42.2882	0.99	0.86
42.218	-0.87	-1.01	42.3361	0.99	0.91
42.2658	-0.87	-1.04	42.3839	0.99	0.88
42.3136	-0.87	-1.01	42.4318	1.01	0.85
42.3614	-0.92	-0.99	42.4797	1.04	0.88
42.4092	-0.87	-0.99	42.5275	1.04	0.88
42.457	-0.87	-0.99	42.5754	1.02	0.86
42.5048	-0.92	-1.02	42.6233	1.02	0.85
42.5526	-0.89	-1.02	42.6711	1.02	0.85
42.6004	-0.89	-1.02	42.719	1.02	0.91
42.6482	-0.85	-1.06	42.7669	1.04	0.88
42.696	-0.9	-1.04	42.8147	1.01	0.88
42.7438	-0.92	-1.04	42.8626	1.04	0.91
42.7916	-0.92	-1.07	42.9105	1.04	0.88
42.8394	-0.92	-1.04	42.9584	1.04	0.88
42.8872	-0.89	-1.02	43.0062	1.02	0.86
42.935	-0.89	-1.02	43.0541	1.02	0.86
42.9828	-0.89	-1.06	43.102	1.02	0.91
43.0306	-0.89	-1.06	43.1498	1.02	0.88
43.0784	-0.89	-1.04	43.1977	1.02	0.9
43.1262	-0.87	-1.06	43.2456	1.02	0.86
43.174	-0.87	-1.04	43.2934	1.02	0.88
43.2218	-0.87	-1.04	43.3413	1.02	0.88
43.2696	-0.87	-1.02	43.3892	1.04	0.88
43.3174	-0.89	-1.01	43.437	0.99	0.86
43.3652	-0.85	-1.02	43.4849	1.04	0.91
43.413	-0.87	-1.02	43.5328	1.04	0.91
43.4608	-0.87	-1.04	43.5807	1.04	0.88
43.5086	-0.9	-1.02	43.6285	1.02	0.93
43.5564	-0.9	-1.02	43.6764	1.02	0.88
43.6042	-0.87	-1.04	43.7243	1.04	0.9
43.652	-0.87	-1.04	43.7721	1.04	0.93
43.6998	-0.9	-1.04	43.82	1.04	0.88
43.7476	-0.87	-1.04	43.8679	1.04	0.93
43.7954	-0.87	-1.04	43.9158	1.01	0.93
43.8432	-0.9	-1.03	43.9636	1.01	0.93
43.891	-0.87	-1.03	44.0115	1.01	0.93
43.9388	-0.87	-1.04	44.0594	1.01	0.93
43.9866	-0.87	-1.04	44.1072	0.99	0.96
44.0344	-0.87	-1.06	44.1551	1.01	0.93
44.0822	-0.87	-1.03	44.203	1.04	0.96
44.13	-0.87	-1.01	44.2508	1.07	0.96
44.1778	-0.87	-1.04	44.2987	1.01	0.93
44.2256	-0.84	-1.04	44.3466	1.04	0.93
44.2734	-0.87	-1.04	44.3944	1.04	0.93
44.3212	-0.87	-1.04	44.4423	1.04	0.93
44.369	-0.87	-1.04	44.4902	1.07	0.93
44.4168	-0.84	-1.01	44.5381	1.07	0.93
44.4646	-0.82	-1.02	44.5859	1.07	0.96
44.5124	-0.82	-1.04	44.6338	1.04	0.96
44.5602	-0.84	-1.06	44.6817	1.04	0.99
44.608	-0.82	-1.04	44.7295	1.04	0.99
44.6558	-0.82	-1.04	44.7774	1.04	0.99
44.7036	-0.79	-1.02	44.8253	1.04	0.96
44.7514	-0.85	-1.02	44.8732	1.04	0.98
44.7992	-0.79	-1.02	44.921	1.06	1.01
44.847	-0.87	-0.99	44.9689	1.06	0.96
44.8948	-0.84	-0.97	45.0168	1.04	0.98
44.9426	-0.82	-0.99	45.0646	1.06	0.98
44.9904	-0.81	-1.01	45.1125	1.09	1.01
45.0382	-0.79	-1.01	45.1604	1.07	0.96
45.086	-0.81	-1.01	45.2082	1.07	0.96
45.1338	-0.81	-1.04	45.2561	1.09	0.96
45.1816	-0.84	-1.04	45.304	1.09	0.96
45.2294	-0.85	-1.04	45.3518	1.07	0.96
45.2773	-0.84	-1.01	45.3997	1.09	0.98
45.325	-0.76	-0.99	45.4476	1.07	0.98
45.3728	-0.79	-0.99	45.4954	1.07	0.98
45.4207	-0.76	-0.99	45.5433	1.09	0.96
45.4684	-0.81	-1.02	45.5912	1.09	0.93
45.5162	-0.81	-1.02	45.6391	1.09	0.96
45.5641	-0.78	-0.96	45.6869	1.09	0.96
45.6118	-0.75	-0.96	45.7348	1.09	0.96
45.6597	-0.81	-0.99	45.7827	1.06	0.98
45.7075	-0.79	-0.96	45.8305	1.06	1.01
45.7553	-0.79	-0.94	45.8784	1.09	0.96
45.8031	-0.76	-0.94	45.9263	1.09	0.94
45.8509	-0.79	-0.94	45.9742	1.07	0.96
45.8987	-0.73	-0.94	46.022	1.06	0.96
45.9465	-0.78	-0.96	46.0699	1.06	0.96
45.9943	-0.75	-0.94	46.1178	1.06	0.93
46.0421	-0.75	-0.97	46.1656	1.06	0.93
46.0899	-0.75	-0.94	46.2135	1.06	0.91
46.1377	-0.75	-0.97	46.2614	1.09	0.94
46.1855	-0.75	-0.97	46.3092	1.04	0.94
46.2333	-0.75	-0.94	46.3571	1.04	0.91
46.2811	-0.76	-0.94	46.405	1.06	0.91
46.3289	-0.7	-0.97	46.4528	1.04	0.94
46.3767	-0.73	-0.99	46.5007	1.04	0.94
46.4245	-0.76	-0.99	46.5486	1.06	0.91
46.4723	-0.75	-0.99	46.5965	1.01	0.94
46.5201	-0.75	-0.97	46.6443	1.01	0.91
46.5679	-0.78	-0.99	46.6922	1.07	0.91
46.6157	-0.78	-0.99	46.7401	1.04	0.88
46.6635	-0.78	-0.99	46.7879	1.04	0.91
46.7113	-0.78	-0.97	46.8358	1.09	0.91
46.7591	-0.81	-0.94	46.8837	1.02	0.91
46.8069	-0.81	-0.94	46.9316	1.02	0.91
46.8547	-0.81	-0.94	46.9794	1.04	0.91
46.9025	-0.78	-0.94	47.0273	1.04	0.91
46.9503	-0.75	-0.97	47.0752	1.04	0.91
46.9981	-0.75	-0.97	47.123	1.04	0.91
47.0459	-0.75	-0.97	47.1709	1.02	0.91
47.0937	-0.73	-0.99	47.2188	1.04	0.88
47.1415	-0.78	-0.94	47.2666	1.04	0.88
47.1893	-0.78	-0.94	47.3145	1.04	0.85
47.2371	-0.79	-0.94	47.3624	1.02	0.88
47.2849	-0.82	-0.97	47.4102	1.02	0.85
47.3327	-0.79	-0.99	47.4581	1.01	0.82
47.3805	-0.76	-0.99	47.506	1.01	0.82
47.4283	-0.79	-0.97	47.5538	1.04	0.85
47.4761	-0.79	-0.99	47.6017	1.02	0.85
47.5239	-0.79	-0.99	47.6496	1.02	0.88
47.5717	-0.79	-1.01	47.6975	1.02	0.85
47.6195	-0.79	-1.01	47.7453	1.02	0.85
47.6673	-0.79	-1.01	47.7932	1.01	0.88
47.7151	-0.79	-0.99	47.8411	1.01	0.86
47.7629	-0.79	-1.01	47.8889	1.01	0.86
47.8107	-0.84	-1.01	47.9368	0.99	0.85
47.8585	-0.84	-1.01	47.9847	0.99	0.83
47.9063	-0.84	-1.01	48.0326	1.01	0.83
47.9541	-0.86	-1.02	48.0804	1.01	0.83
48.0019	-0.86	-1.02	48.1283	0.99	0.8
48.0497	-0.86	-0.99	48.1762	1.01	0.83
48.0975	-0.84	-0.99	48.224	0.99	0.8
48.1453	-0.86	-0.99	48.2719	0.99	0.86
48.1931	-0.87	-0.97	48.3198	0.96	0.83
48.2409	-0.86	-0.97	48.3676	0.99	0.86
48.2887	-0.86	-0.99	48.4155	0.99	0.86
48.3365	-0.9	-0.99	48.4634	0.99	0.88
48.3843	-0.9	-0.99	48.5112	0.99	0.86
48.4321	-0.92	-0.99	48.5591	0.99	0.86
48.4799	-0.92	-1.01	48.607	0.99	0.83
48.5277	-0.92	-1.01	48.6549	1.01	0.8
48.5755	-0.92	-1.01	48.7027	1.01	0.83
48.6233	-0.89	-0.99	48.7506	1.01	0.8
48.6711	-0.92	-0.99	48.7985	1.01	0.86
48.7189	-0.92	-0.99	48.8463	1.01	0.83
48.7667	-0.95	-0.99	48.8942	0.99	0.83
48.8145	-0.95	-0.99	48.9421	1.01	0.8
48.8623	-0.94	-0.99	48.99	1.01	0.8
48.9101	-0.95	-1.02	49.0378	0.99	0.83
48.9579	-0.97	-1.04	49.0857	1.01	0.8
49.0057	-0.95	-1.02	49.1336	1.01	0.8
49.0535	-0.92	-1.04	49.1814	0.99	0.83
49.1013	-0.97	-1.06	49.2293	1.01	0.86
49.1491	-0.95	-1.04	49.2772	1.01	0.8
49.1969	-0.97	-1.04	49.325	0.99	0.83
49.2447	-0.97	-1.06	49.3729	0.99	0.86
49.2925	-0.95	-1.04	49.4208	1.01	0.86
49.3403	-0.95	-1.04	49.4686	1.01	0.86
49.3882	-0.97	-1.04	49.5165	1.01	0.86
49.4359	-0.97	-1.04	49.5644	1.01	0.88
49.4838	-1	-1.01	49.6123	1.01	0.86
49.5316	-0.97	-1.01	49.6601	1.04	0.88
49.5793	-0.97	-1.01	49.708	1.06	0.86
49.6272	-0.97	-1.07	49.7559	1.06	0.86
49.675	-0.97	-1.04	49.8037	1.06	0.88
49.7227	-1	-1.04	49.8516	1.11	0.91
49.7706	-0.97	-1.07	49.8995	1.09	0.88
49.8184	-1	-1.04	49.9473	1.09	0.91
49.8662	-1.03	-1.04	49.9952	1.11	0.88
49.914	-1	-1.02	50.0431	1.08	0.9
49.9618	-1.03	-1.02	50.0909	1.08	0.88
50.0096	-0.97	-1.01	50.1388	1.08	0.88
50.0574	-0.94	-1.01	50.1867	1.08	0.91
50.1052	-0.97	-0.99	50.2346	1.04	0.88
50.153	-0.97	-0.99	50.2824	1.06	0.86
50.2008	-0.97	-0.99	50.3303	1.06	0.88
50.2486	-0.94	-1.02	50.3782	1.08	0.88
50.2964	-0.97	-0.99	50.426	1.08	0.85
50.3442	-0.97	-1.01	50.4739	1.11	0.88
50.392	-1	-1.01	50.5218	1.11	0.88
50.4398	-1.05	-0.99	50.5697	1.09	0.88
50.4876	-1	-0.99	50.6175	1.08	0.91
50.5354	-1	-0.99	50.6654	1.06	0.91
50.5832	-1	-1.01	50.7133	1.08	0.91
50.631	-1	-0.99	50.7611	1.11	0.93
50.6788	-1	-0.97	50.809	1.08	0.93
50.7266	-1	-1.02	50.8569	1.08	0.88
50.7744	-0.94	-1.02	50.9047	1.08	0.91
50.8222	-0.94	-1.02	50.9526	1.11	0.94
50.87	-0.94	-0.99	51.0005	1.11	0.94
50.9178	-0.92	-0.99	51.0483	1.11	0.91
50.9656	-0.97	-0.99	51.0962	1.11	0.91
51.0134	-0.92	-1.01	51.1441	1.08	0.91
51.0612	-0.92	-0.99	51.192	1.09	0.94
51.109	-0.92	-0.97	51.2398	1.11	0.91
51.1568	-0.95	-0.99	51.2877	1.11	0.91
51.2046	-0.95	-0.96	51.3356	1.14	0.91
51.2524	-0.95	-0.99	51.3834	1.08	0.91
51.3002	-0.92	-1.01	51.4313	1.14	0.91
51.348	-0.92	-0.99	51.4792	1.11	0.93
51.3958	-0.92	-0.99	51.5271	1.11	0.93
51.4436	-0.89	-0.99	51.5749	1.11	0.93
51.4914	-0.92	-0.99	51.6228	1.11	0.93
51.5392	-0.92	-0.99	51.6707	1.11	0.88
51.587	-0.89	-0.96	51.7185	1.11	0.94
51.6348	-0.89	-0.99	51.7664	1.09	0.94
51.6826	-0.87	-0.97	51.8143	1.09	0.91
51.7304	-0.9	-0.99	51.8621	1.09	0.94
51.7782	-0.92	-1.01	51.91	1.11	0.98
51.826	-0.9	-1.01	51.9579	1.09	0.96
51.8738	-0.87	-0.99	52.0057	1.11	0.96
51.9216	-0.87	-0.96	52.0536	1.11	0.94
51.9694	-0.87	-0.96	52.1015	1.11	0.94
52.0172	-0.87	-0.96	52.1493	1.11	0.91
52.065	-0.87	-0.99	52.1972	1.09	0.94
52.1128	-0.84	-0.96	52.2451	1.11	0.94
52.1606	-0.84	-1.02	52.293	1.09	0.94
52.2084	-0.84	-0.99	52.3408	1.11	0.96
52.2562	-0.84	-1.01	52.3887	1.09	0.96
52.304	-0.87	-1.01	52.4366	1.09	0.93
52.3518	-0.84	-0.97	52.4844	1.11	0.93
52.3996	-0.89	-0.99	52.5323	1.09	0.96
52.4474	-0.9	-0.99	52.5802	1.09	0.91
52.4952	-0.9	-1.02	52.6281	1.09	0.93
52.543	-0.84	-1.02	52.6759	1.09	0.96
52.5908	-0.87	-1.02	52.7238	1.11	0.96
52.6386	-0.87	-0.99	52.7717	1.09	0.96
52.6864	-0.87	-0.97	52.8195	1.11	0.94
52.7342	-0.85	-0.97	52.8674	1.11	0.91
52.782	-0.81	-0.99	52.9153	1.09	0.91
52.8298	-0.81	-0.96	52.9631	1.09	0.93
52.8776	-0.87	-0.99	53.011	1.09	0.93
52.9254	-0.87	-0.99	53.0589	1.07	0.96
52.9732	-0.89	-0.96	53.1067	1.07	0.93
53.021	-0.87	-0.99	53.1546	1.04	0.96
53.0688	-0.87	-0.99	53.2025	1.04	0.96
53.1166	-0.87	-0.99	53.2504	1.04	0.96
53.1644	-0.89	-0.99	53.2982	1.04	0.96
53.2122	-0.87	-1.02	53.3461	1.04	0.94
53.26	-0.82	-0.99	53.394	1.04	0.96
53.3078	-0.87	-0.99	53.4418	1.04	0.96
53.3556	-0.87	-1.02	53.4897	0.99	0.96
53.4034	-0.87	-1.01	53.5376	0.99	0.94
53.4512	-0.89	-0.99	53.5855	1.02	0.96
53.499	-0.87	-0.99	53.6333	0.99	0.94
53.5468	-0.89	-1.01	53.6812	0.99	0.96
53.5947	-0.87	-1.01	53.7291	0.99	0.94
53.6424	-0.85	-1.01	53.7769	1.02	0.91
53.6902	-0.9	-0.99	53.8248	1.02	0.91
53.7381	-0.87	-0.99	53.8727	1.04	0.93
53.7859	-0.9	-0.99	53.9205	1.02	0.91
53.8336	-0.87	-0.99	53.9684	1.04	0.91
53.8815	-0.84	-1.02	54.0163	1.01	0.91
53.9293	-0.87	-0.99	54.0641	1.02	0.91
53.9771	-0.87	-0.99	54.112	1.02	0.91
54.0249	-0.9	-1.02	54.1599	1.04	0.91
54.0727	-0.92	-1.02	54.2077	0.99	0.91
54.1205	-0.9	-1.02	54.2556	0.99	0.91
54.1683	-0.9	-0.99	54.3035	1.01	0.96
54.2161	-0.87	-1.04	54.3514	1.01	0.96
54.2639	-0.87	-1.04	54.3992	1.01	0.96
54.3117	-0.87	-1.04	54.4471	1.01	0.96
54.3595	-0.9	-1.04	54.495	1.01	0.91
54.4073	-0.9	-1.04	54.5428	1.04	0.88
54.4551	-0.87	-1.04	54.5907	0.99	0.9
54.5029	-0.93	-1.07	54.6386	1.01	0.93
54.5507	-0.9	-1.04	54.6865	1.01	0.93
54.5985	-0.84	-1.04	54.7343	0.99	0.93
54.6463	-0.87	-1.06	54.7822	1.01	0.93
54.6941	-0.87	-1.06	54.8301	0.99	0.96
54.7419	-0.87	-1.06	54.8779	0.97	0.96
54.7897	-0.93	-1.09	54.9258	0.97	0.93
54.8375	-0.93	-1.06	54.9737	0.97	0.9
54.8853	-0.93	-1.06	55.0215	0.97	0.9
54.9331	-0.9	-1.06	55.0694	0.97	0.9
54.9809	-0.9	-1.06	55.1173	0.97	0.88
55.0287	-0.9	-1.09	55.1651	0.99	0.85
55.0765	-0.87	-1.09	55.213	1.01	0.91
55.1243	-0.9	-1.09	55.2609	1.01	0.88
55.1721	-0.93	-1.12	55.3088	1.01	0.93
55.2199	-0.93	-1.12	55.3566	1.01	0.9
55.2677	-0.96	-1.12	55.4045	0.97	0.93
55.3155	-0.96	-1.14	55.4524	0.99	0.93
55.3633	-0.93	-1.14	55.5002	1.01	0.93
55.4111	-0.96	-1.12	55.5481	1.01	0.93
[truncated: 2,188 more rows]

## Sheet: Fig. 4e 
Fig. 4e
backward			forward
t (s)	DTb,1 (K)	DTb,2 (K)	t (s)	DTf,1 (K)	DTf,2 (K)
0	-0.95	-1.04	0	0.99	0.92
0.04782	-0.92	-1.04	0.04782	0.99	0.87
0.09565	-0.92	-1.04	0.09565	1.02	0.87
0.14347	-0.92	-1.04	0.14347	1.02	0.87
0.1913	-0.9	-1.04	0.1913	0.96	0.9
0.23912	-0.92	-1.04	0.23912	0.96	0.9
0.28694	-0.92	-1.04	0.28694	0.96	0.92
0.33477	-0.92	-1.01	0.33477	0.94	0.9
0.38259	-0.95	-1.02	0.38259	0.96	0.87
0.43042	-0.98	-1.02	0.43042	0.96	0.84
0.47824	-0.95	-1.04	0.47824	0.96	0.84
0.52606	-0.95	-1.04	0.52606	0.94	0.84
0.57389	-0.95	-1.06	0.57389	0.94	0.82
0.62171	-0.97	-1.06	0.62171	0.96	0.84
0.66954	-0.95	-1.04	0.66954	0.96	0.82
0.71736	-0.95	-1.09	0.71736	0.94	0.79
0.76518	-0.95	-1.07	0.76518	0.94	0.82
0.81301	-0.93	-1.07	0.81301	0.96	0.79
0.86083	-0.93	-1.09	0.86083	0.96	0.76
0.90866	-0.9	-1.06	0.90866	0.99	0.79
0.95648	-0.93	-1.09	0.95648	0.97	0.79
1.0043	-0.95	-1.07	1.0043	0.99	0.79
1.05213	-0.92	-1.07	1.05213	0.99	0.79
1.09995	-0.92	-1.07	1.09995	0.96	0.82
1.14778	-0.92	-1.07	1.14778	0.96	0.76
1.1956	-0.92	-1.07	1.1956	0.96	0.76
1.24342	-0.89	-1.07	1.24342	0.94	0.79
1.29125	-0.89	-1.07	1.29125	0.96	0.82
1.33907	-0.89	-1.04	1.33907	0.97	0.82
1.3869	-0.89	-1.06	1.3869	0.99	0.84
1.43472	-0.89	-1.04	1.43472	0.99	0.81
1.48254	-0.89	-1.04	1.48254	0.99	0.81
1.53037	-0.89	-1.02	1.53037	0.97	0.84
1.57819	-0.86	-0.99	1.57819	0.99	0.84
1.62602	-0.87	-0.99	1.62602	0.99	0.84
1.67384	-0.86	-1.01	1.67384	0.99	0.84
1.72166	-0.86	-1.01	1.72166	1.01	0.84
1.76949	-0.86	-0.99	1.76949	0.99	0.81
1.81731	-0.86	-0.99	1.81731	0.96	0.84
1.86514	-0.84	-0.97	1.86514	0.99	0.84
1.91296	-0.84	-0.96	1.91296	0.99	0.87
1.96078	-0.84	-0.96	1.96078	0.99	0.87
2.00861	-0.84	-0.97	2.00861	1.02	0.87
2.05643	-0.81	-0.99	2.05643	1.02	0.89
2.10426	-0.84	-0.97	2.10426	1.02	0.89
2.15208	-0.84	-0.97	2.15208	1.02	0.87
2.1999	-0.84	-0.96	2.1999	1.02	0.87
2.24773	-0.78	-0.99	2.24773	1.04	0.92
2.29555	-0.78	-0.99	2.29555	1.04	0.92
2.34338	-0.81	-0.97	2.34338	1.04	0.92
2.3912	-0.81	-0.99	2.3912	1.03	0.9
2.43902	-0.79	-0.97	2.43902	1.03	0.87
2.48685	-0.82	-0.97	2.48685	1.03	0.9
2.53467	-0.79	-0.97	2.53467	1.01	0.9
2.5825	-0.78	-0.94	2.5825	1.01	0.9
2.63032	-0.76	-0.94	2.63032	1.03	0.9
2.67814	-0.76	-0.94	2.67814	1.01	0.92
2.72597	-0.76	-0.96	2.72597	1.01	0.95
2.77379	-0.78	-0.96	2.77379	1.01	0.95
2.82162	-0.81	-0.94	2.82162	1.01	0.95
2.86944	-0.84	-0.96	2.86944	1.01	0.95
2.91726	-0.84	-0.96	2.91726	1.01	0.98
2.96509	-0.81	-0.96	2.96509	1.01	0.95
3.01291	-0.81	-0.97	3.01291	0.99	0.92
3.06074	-0.81	-0.99	3.06074	0.99	0.9
3.10856	-0.86	-0.97	3.10856	1.01	0.93
3.15638	-0.86	-0.97	3.15638	0.99	0.9
3.20421	-0.89	-0.99	3.20421	1.01	0.95
3.25203	-0.89	-0.96	3.25203	1.01	0.95
3.29986	-0.92	-0.96	3.29986	0.99	0.95
3.34768	-0.98	-0.99	3.34768	0.99	0.92
3.3955	-0.98	-0.99	3.3955	0.96	0.87
3.44333	-0.98	-0.99	3.44333	0.96	0.9
3.49115	-1.01	-0.99	3.49115	0.94	0.87
3.53898	-1.03	-0.99	3.53898	0.94	0.89
3.5868	-1.03	-1.02	3.5868	0.93	0.95
3.63462	-1	-1.02	3.63462	0.93	0.92
3.68245	-1.03	-0.99	3.68245	0.93	0.92
3.73027	-1.03	-0.99	3.73027	0.96	0.92
3.7781	-1.06	-0.99	3.7781	0.96	0.9
3.82592	-1.06	-1.01	3.82592	0.96	0.9
3.87374	-1.06	-1.01	3.87374	0.96	0.92
3.92157	-1.03	-1.01	3.92157	0.96	0.92
3.96939	-1.08	-1.01	3.96939	0.96	0.89
4.01722	-1.06	-1.01	4.01722	0.92	0.92
4.06504	-1.03	-1.04	4.06504	0.94	0.9
4.11286	-1.04	-1.04	4.11286	0.94	0.9
4.16069	-1.06	-0.99	4.16069	0.94	0.9
4.20851	-1.03	-0.99	4.20851	0.93	0.9
4.25634	-1.06	-0.99	4.25634	0.93	0.87
4.30416	-1.06	-0.96	4.30416	0.93	0.93
4.35198	-1.09	-0.96	4.35198	0.93	0.93
4.39981	-1.09	-0.94	4.39981	0.93	0.93
4.44763	-1.06	-0.94	4.44763	0.94	0.93
4.49546	-1.06	-0.92	4.49546	0.89	0.87
4.54328	-1.03	-0.94	4.54328	0.91	0.92
4.5911	-1.03	-0.94	4.5911	0.91	0.9
4.63893	-1.06	-0.94	4.63893	0.96	0.92
4.68675	-1.06	-0.91	4.68675	0.96	0.95
4.73458	-1.03	-0.97	4.73458	0.96	0.92
4.7824	-1.03	-0.97	4.7824	0.94	0.92
4.83022	-1.03	-0.96	4.83022	0.93	0.92
4.87805	-1.03	-0.94	4.87805	0.91	0.95
4.92587	-1.03	-0.94	4.92587	0.96	0.95
4.9737	-1.01	-0.92	4.9737	0.93	0.95
5.02152	-1.01	-0.91	5.02152	0.93	0.95
5.06934	-1.04	-0.89	5.06934	0.93	1
5.11717	-0.98	-0.89	5.11717	0.93	0.97
5.16499	-0.98	-0.89	5.16499	0.93	0.98
5.21282	-0.98	-0.89	5.21282	0.96	0.95
5.26064	-0.95	-0.89	5.26064	0.96	0.95
5.30846	-0.95	-0.89	5.30846	0.96	0.95
5.35629	-0.95	-0.89	5.35629	0.96	0.98
5.40411	-0.98	-0.89	5.40411	0.96	0.92
5.45194	-0.92	-0.89	5.45194	0.96	0.92
5.49976	-0.95	-0.91	5.49976	0.96	0.92
5.54758	-0.98	-0.91	5.54758	0.94	0.95
5.59541	-1.01	-0.91	5.59541	0.96	0.98
5.64323	-0.98	-0.92	5.64323	0.98	1.01
5.69106	-0.95	-0.92	5.69106	0.98	0.98
5.73888	-0.92	-0.89	5.73888	0.96	1.01
5.7867	-0.92	-0.89	5.7867	0.99	1.01
5.83453	-0.92	-0.89	5.83453	0.96	1.01
5.88235	-0.92	-0.91	5.88235	1.01	1.04
5.93018	-0.86	-0.89	5.93018	1.01	1.04
5.978	-0.89	-0.92	5.978	0.98	1.04
6.02582	-0.92	-0.92	6.02582	0.99	1.04
6.07365	-0.95	-0.94	6.07365	1.01	1.04
6.12147	-0.92	-0.89	6.12147	1.03	1.04
6.1693	-0.92	-0.89	6.1693	1.03	1.01
6.21712	-0.92	-0.92	6.21712	1.03	1.04
6.26495	-0.89	-0.92	6.26495	1.03	1.04
6.31277	-0.89	-0.92	6.31277	1.03	1.01
6.36059	-0.95	-0.92	6.36059	1.06	1.03
6.40842	-0.92	-0.89	6.40842	1.06	0.98
6.45624	-0.89	-0.92	6.45624	1.06	1.01
6.50407	-0.89	-0.92	6.50407	1.04	1.04
6.55189	-0.89	-0.92	6.55189	1.01	1.01
6.59971	-0.89	-0.92	6.59971	1.04	1.01
6.64754	-0.89	-0.96	6.64754	1.04	1.01
6.69536	-0.92	-0.92	6.69536	1.04	0.98
6.74319	-0.98	-0.94	6.74319	1.04	1.01
6.79101	-0.95	-0.92	6.79101	1.04	0.98
6.83883	-0.92	-0.94	6.83883	1.04	0.98
6.88666	-0.89	-0.94	6.88666	1.06	0.98
6.93448	-0.89	-0.94	6.93448	1.03	0.95
6.98231	-0.92	-0.91	6.98231	1.03	0.95
7.03013	-0.89	-0.94	7.03013	1.03	0.95
7.07795	-0.89	-0.97	7.07795	1.01	0.89
7.12578	-0.92	-0.97	7.12578	1.01	0.87
7.1736	-0.92	-0.96	7.1736	1.01	0.87
7.22143	-0.92	-0.99	7.22143	1.01	0.87
7.26925	-0.95	-0.99	7.26925	1.01	0.84
7.31707	-0.95	-0.99	7.31707	1.01	0.84
7.3649	-0.95	-0.99	7.3649	1.01	0.82
7.41272	-0.98	-0.99	7.41272	1.01	0.82
7.46055	-0.98	-0.99	7.46055	1.01	0.85
7.50837	-0.98	-0.99	7.50837	1.01	0.79
7.55619	-0.98	-0.99	7.55619	0.99	0.76
7.60402	-0.95	-0.99	7.60402	0.99	0.79
7.65184	-0.95	-0.99	7.65184	0.99	0.79
7.69967	-0.92	-0.99	7.69967	0.99	0.79
7.74749	-0.89	-1.02	7.74749	0.97	0.76
7.79531	-0.89	-0.99	7.79531	0.99	0.7
7.84314	-0.89	-0.99	7.84314	0.99	0.73
7.89096	-0.92	-0.99	7.89096	0.99	0.73
7.93879	-0.95	-0.99	7.93879	0.99	0.73
7.98661	-0.92	-0.99	7.98661	0.99	0.73
8.03443	-0.92	-0.99	8.03443	0.99	0.7
8.08226	-0.9	-1.02	8.08226	0.99	0.76
8.13008	-0.92	-1.02	8.13008	0.99	0.76
8.17791	-0.87	-1.02	8.17791	1.01	0.73
8.22573	-0.89	-1.01	8.22573	1.01	0.76
8.27355	-0.92	-1.01	8.27355	1.01	0.79
8.32138	-0.92	-0.99	8.32138	1.03	0.76
8.3692	-0.92	-0.99	8.3692	1.06	0.76
8.41703	-0.9	-0.99	8.41703	1.03	0.76
8.46485	-0.92	-0.99	8.46485	1.03	0.76
8.51267	-0.9	-1.01	8.51267	1.03	0.82
8.5605	-0.9	-0.99	8.5605	1.03	0.82
8.60832	-0.9	-0.99	8.60832	1.01	0.82
8.65615	-0.87	-0.99	8.65615	1.03	0.79
8.70397	-0.87	-0.97	8.70397	1.03	0.79
8.75179	-0.79	-0.97	8.75179	1.01	0.84
8.79962	-0.82	-0.97	8.79962	1.06	0.84
8.84744	-0.82	-0.97	8.84744	1.06	0.87
8.89527	-0.82	-0.97	8.89527	1.09	0.87
8.94309	-0.82	-0.94	8.94309	1.09	0.82
8.99091	-0.82	-0.94	8.99091	1.09	0.84
9.03874	-0.82	-0.94	9.03874	1.09	0.84
9.08656	-0.82	-0.94	9.08656	1.08	0.81
9.13439	-0.82	-0.94	9.13439	1.11	0.84
9.18221	-0.76	-0.94	9.18221	1.11	0.84
9.23003	-0.82	-0.94	9.23003	1.13	0.87
9.27786	-0.79	-0.94	9.27786	1.13	0.87
9.32568	-0.79	-0.94	9.32568	1.11	0.81
9.37351	-0.79	-0.94	9.37351	1.11	0.9
9.42133	-0.79	-0.94	9.42133	1.11	0.9
9.46915	-0.82	-0.94	9.46915	1.11	0.9
9.51698	-0.79	-0.94	9.51698	1.11	0.9
9.5648	-0.79	-0.94	9.5648	1.09	0.84
9.61263	-0.81	-0.94	9.61263	1.11	0.87
9.66045	-0.78	-0.99	9.66045	1.11	0.84
9.70827	-0.78	-0.99	9.70827	1.09	0.84
9.7561	-0.81	-0.99	9.7561	1.08	0.87
9.80392	-0.84	-0.97	9.80392	1.08	0.87
9.85175	-0.84	-0.97	9.85175	1.06	0.87
9.89957	-0.84	-0.97	9.89957	1.06	0.9
9.94739	-0.84	-0.97	9.94739	1.03	0.95
9.99522	-0.87	-0.97	9.99522	1.06	0.93
10.043	-0.87	-0.94	10.043	1.06	0.93
10.0909	-0.86	-0.97	10.0909	1.06	0.93
10.1387	-0.84	-0.94	10.1387	1.06	0.93
10.1865	-0.84	-0.96	10.1865	1.06	0.93
10.2343	-0.86	-0.97	10.2343	1.09	0.9
10.2822	-0.86	-0.96	10.2822	1.11	0.9
10.33	-0.92	-0.97	10.33	1.09	0.93
10.3778	-0.92	-0.96	10.3778	1.06	0.87
10.4256	-0.89	-0.99	10.4256	1.06	0.9
10.4735	-0.95	-0.99	10.4735	1.03	0.92
10.5213	-0.98	-0.99	10.5213	1.03	0.9
10.5691	-0.95	-1.02	10.5691	1.03	0.93
10.6169	-0.92	-1.04	10.6169	0.99	0.84
10.6647	-0.95	-0.99	10.6647	0.99	0.84
10.7126	-1.03	-0.97	10.7126	0.99	0.9
10.7604	-1.03	-1.01	10.7604	0.99	0.85
10.8082	-1.06	-0.97	10.8082	0.99	0.87
10.856	-1.06	-0.99	10.856	0.96	0.87
10.9039	-1.08	-0.99	10.9039	0.99	0.87
10.9517	-1.06	-1.01	10.9517	0.99	0.87
10.9995	-1.06	-0.99	10.9995	0.99	0.87
11.0473	-1.06	-1.01	11.0473	0.99	0.87
11.0952	-1.06	-1.04	11.0952	1.02	0.87
11.143	-1.09	-1.02	11.143	1.02	0.87
11.1908	-1.09	-1.01	11.1908	0.99	0.87
11.2386	-1.08	-0.99	11.2386	0.96	0.87
11.2865	-1.08	-0.99	11.2865	0.99	0.87
11.3343	-1.06	-0.99	11.3343	0.96	0.9
11.3821	-1.06	-0.99	11.3821	0.94	0.87
11.4299	-1.06	-0.97	11.4299	0.94	0.89
11.4778	-1.06	-0.99	11.4778	0.97	0.89
11.5256	-1.08	-0.99	11.5256	0.94	0.89
11.5734	-1.08	-0.99	11.5734	0.94	0.89
11.6212	-1.06	-0.97	11.6212	0.94	0.89
11.6691	-1.06	-0.96	11.6691	0.94	0.9
11.7169	-1.03	-0.96	11.7169	0.92	0.87
11.7647	-1.03	-0.94	11.7647	0.94	0.87
11.8125	-1.01	-0.97	11.8125	0.94	0.87
11.8604	-1.01	-0.94	11.8604	0.91	0.89
11.9082	-1.01	-0.94	11.9082	0.91	0.87
11.956	-1.03	-0.94	11.956	0.94	0.9
12.0038	-1.08	-0.94	12.0038	0.94	0.87
12.0517	-1.06	-0.89	12.0517	0.91	0.87
12.0995	-1.01	-0.89	12.0995	0.91	0.9
12.1473	-1.03	-0.91	12.1473	0.94	0.87
12.1951	-0.98	-0.94	12.1951	0.97	0.87
12.243	-0.95	-0.89	12.243	0.94	0.87
12.2908	-0.95	-0.91	12.2908	0.94	0.9
12.3386	-0.97	-0.94	12.3386	0.91	0.87
12.3864	-0.97	-0.94	12.3864	0.89	0.87
12.4342	-0.97	-0.91	12.4342	0.89	0.84
12.4821	-0.97	-0.89	12.4821	0.89	0.9
12.5299	-0.95	-0.94	12.5299	0.89	0.93
12.5777	-0.95	-0.94	12.5777	0.89	0.96
12.6255	-0.92	-0.91	12.6255	0.89	0.96
12.6734	-0.92	-0.91	12.6734	0.92	0.96
12.7212	-0.92	-0.91	12.7212	0.92	0.95
12.769	-0.9	-0.89	12.769	0.94	0.96
12.8168	-0.87	-0.91	12.8168	0.94	0.96
12.8647	-0.9	-0.91	12.8647	0.94	0.98
12.9125	-0.93	-0.91	12.9125	0.97	0.96
12.9603	-0.92	-0.91	12.9603	0.97	0.98
13.0081	-0.92	-0.92	13.0081	0.99	1
13.0559	-0.92	-0.94	13.0559	0.99	0.98
13.1038	-0.92	-0.94	13.1038	1.01	1.01
13.1516	-0.87	-0.94	13.1516	1.01	1.01
13.1994	-0.92	-0.91	13.1994	1.01	0.98
13.2472	-0.92	-0.91	13.2472	0.99	1.01
13.2951	-0.93	-0.94	13.2951	0.99	1.04
13.3429	-0.9	-0.94	13.3429	0.98	0.98
13.3907	-0.9	-0.97	13.3907	0.98	1.01
13.4385	-0.9	-0.94	13.4385	0.98	1.01
13.4864	-0.9	-0.97	13.4864	1.01	1.01
13.5342	-0.92	-0.97	13.5342	1.01	1.01
13.582	-0.9	-0.99	13.582	0.98	0.98
13.6298	-0.9	-0.96	13.6298	0.99	0.98
13.6777	-0.87	-0.96	13.6777	0.99	1
13.7255	-0.9	-0.99	13.7255	1.01	0.98
13.7733	-0.92	-0.96	13.7733	1.01	0.98
13.8211	-0.9	-0.96	13.8211	0.98	0.95
13.869	-0.93	-0.96	13.869	0.98	0.98
13.9168	-0.93	-0.99	13.9168	1.01	0.98
13.9646	-0.89	-0.99	13.9646	0.96	0.95
14.0124	-0.95	-1.01	14.0124	0.96	0.95
14.0603	-0.95	-1.01	14.0603	0.94	0.95
14.1081	-0.92	-1.02	14.1081	0.94	0.96
14.1559	-0.95	-1.02	14.1559	0.97	0.93
14.2037	-0.95	-1.02	14.2037	0.94	0.93
14.2515	-0.98	-1.07	14.2515	0.97	0.9
14.2994	-1	-1.04	14.2994	0.97	0.84
14.3472	-0.97	-1.04	14.3472	0.97	0.84
14.395	-0.98	-1.04	14.395	0.97	0.87
14.4428	-0.98	-1.04	14.4428	0.97	0.87
14.4907	-0.95	-1.04	14.4907	0.94	0.87
14.5385	-0.95	-1.06	14.5385	0.94	0.9
14.5863	-0.95	-1.06	14.5863	0.97	0.84
14.6341	-0.93	-1.04	14.6341	0.97	0.84
14.682	-0.95	-1.06	14.682	0.99	0.79
14.7298	-0.95	-1.06	14.7298	0.97	0.84
14.7776	-0.97	-1.06	14.7776	0.97	0.81
14.8254	-0.97	-1.04	14.8254	0.97	0.81
14.8733	-0.95	-1.04	14.8733	0.97	0.78
14.9211	-0.95	-1.04	14.9211	0.97	0.78
14.9689	-0.98	-1.06	14.9689	0.97	0.78
15.0167	-0.95	-1.06	15.0167	0.97	0.76
15.0646	-0.98	-1.04	15.0646	0.94	0.76
15.1124	-0.98	-1.04	15.1124	0.94	0.76
15.1602	-1	-1.04	15.1602	0.94	0.76
15.208	-0.95	-1.04	15.208	0.97	0.78
15.2559	-0.98	-1.07	15.2559	0.97	0.78
15.3037	-0.95	-1.07	15.3037	0.97	0.76
15.3515	-0.89	-1.09	15.3515	0.94	0.76
15.3993	-0.95	-1.09	15.3993	0.94	0.81
15.4472	-0.89	-1.09	15.4472	0.97	0.78
15.495	-0.89	-1.09	15.495	0.94	0.78
15.5428	-0.9	-1.07	15.5428	0.97	0.78
15.5906	-0.92	-1.07	15.5906	0.97	0.76
15.6385	-0.9	-1.07	15.6385	0.97	0.78
15.6863	-0.84	-1.07	15.6863	0.99	0.81
15.7341	-0.82	-1.04	15.7341	0.96	0.81
15.7819	-0.84	-1.02	15.7819	0.96	0.84
15.8298	-0.81	-1.04	15.8298	0.96	0.84
15.8776	-0.84	-1.04	15.8776	0.99	0.81
15.9254	-0.81	-1.04	15.9254	1.01	0.84
15.9732	-0.81	-0.99	15.9732	1.01	0.81
16.021	-0.79	-0.99	16.021	1.01	0.81
16.0689	-0.76	-0.99	16.0689	1.01	0.84
16.1167	-0.76	-0.99	16.1167	1.04	0.84
16.1645	-0.73	-0.99	16.1645	1.04	0.84
16.2123	-0.78	-0.96	16.2123	1.04	0.89
16.2602	-0.78	-0.96	16.2602	1.04	0.87
16.308	-0.81	-0.96	16.308	1.04	0.87
16.3558	-0.81	-0.96	16.3558	1.06	0.9
16.4036	-0.78	-0.96	16.4036	1.03	0.87
16.4515	-0.81	-0.96	16.4515	1.06	0.87
16.4993	-0.81	-0.96	16.4993	1.06	0.92
16.5471	-0.73	-0.96	16.5471	1.06	0.92
16.5949	-0.76	-0.99	16.5949	1.09	0.92
16.6427	-0.76	-0.99	16.6427	1.06	0.89
16.6906	-0.78	-0.99	16.6906	1.08	0.92
16.7384	-0.78	-0.99	16.7384	1.08	0.92
16.7862	-0.81	-0.99	16.7862	1.08	0.89
16.8341	-0.81	-0.99	16.8341	1.06	0.85
16.8819	-0.76	-0.99	16.8819	1.06	0.87
16.9297	-0.78	-0.97	16.9297	1.03	0.89
16.9775	-0.81	-0.99	16.9775	1.06	0.92
17.0253	-0.81	-0.99	17.0253	1.03	0.87
17.0732	-0.81	-0.99	17.0732	1.06	0.9
17.121	-0.81	-0.96	17.121	1.04	0.89
17.1688	-0.87	-0.96	17.1688	1.06	0.89
17.2166	-0.84	-0.96	17.2166	1.06	0.87
17.2645	-0.84	-0.97	17.2645	1.04	0.89
17.3123	-0.87	-0.97	17.3123	1.04	0.89
17.3601	-0.84	-0.99	17.3601	1.01	0.87
17.4079	-0.87	-0.96	17.4079	1.01	0.85
17.4558	-0.92	-0.99	17.4558	1.01	0.87
17.5036	-0.92	-0.99	17.5036	1.01	0.9
17.5514	-0.92	-1.01	17.5514	1.01	0.9
17.5992	-0.95	-0.99	17.5992	1.01	0.82
17.6471	-0.98	-0.99	17.6471	1.01	0.84
17.6949	-1	-0.99	17.6949	1.01	0.84
17.7427	-0.98	-1.02	17.7427	1.01	0.87
17.7905	-1	-1.02	17.7905	1.03	0.87
17.8383	-1	-1.02	17.8383	0.99	0.87
17.8862	-1.06	-0.99	17.8862	0.97	0.87
17.934	-1.06	-1.01	17.934	0.97	0.81
17.9818	-1.06	-1.02	17.9818	0.99	0.84
18.0297	-1.06	-1.02	18.0297	0.98	0.87
18.0775	-1.04	-1.04	18.0775	0.96	0.87
18.1253	-1.08	-1.01	18.1253	0.98	0.87
18.1731	-1.08	-0.99	18.1731	0.96	0.87
18.2209	-1.08	-0.99	18.2209	0.96	0.87
18.2688	-1.06	-1.02	18.2688	0.94	0.84
18.3166	-1.06	-0.99	18.3166	0.94	0.87
18.3644	-1.06	-1.01	18.3644	0.94	0.87
18.4122	-1.09	-0.99	18.4122	0.94	0.87
18.4601	-1.06	-0.99	18.4601	0.94	0.84
18.5079	-1.03	-0.99	18.5079	0.94	0.81
18.5557	-1.03	-0.97	18.5557	0.94	0.81
18.6035	-1.03	-0.97	18.6035	0.94	0.84
18.6514	-1.06	-0.97	18.6514	0.94	0.87
18.6992	-1.03	-0.97	18.6992	0.97	0.87
18.747	-1.03	-0.97	18.747	0.97	0.87
18.7948	-1.03	-0.97	18.7948	0.94	0.84
18.8427	-1.03	-0.97	18.8427	0.94	0.9
18.8905	-1.03	-0.97	18.8905	0.91	0.9
18.9383	-1.03	-0.94	18.9383	0.91	0.93
18.9861	-1.03	-0.94	18.9861	0.91	0.87
19.034	-1	-0.94	19.034	0.94	0.93
19.0818	-1.01	-0.94	19.0818	0.94	0.87
19.1296	-1.04	-0.92	19.1296	0.94	0.87
19.1774	-1.01	-0.92	19.1774	0.97	0.9
19.2252	-1.04	-0.89	19.2252	0.94	0.9
19.2731	-1.01	-0.92	19.2731	0.97	0.93
19.3209	-1.04	-0.92	19.3209	0.97	0.93
19.3687	-0.98	-0.94	19.3687	0.94	0.93
19.4166	-0.98	-0.91	19.4166	0.94	0.93
19.4644	-0.98	-0.91	19.4644	0.91	0.95
19.5122	-0.95	-0.94	19.5122	0.94	0.95
19.56	-0.95	-0.91	19.56	0.97	0.95
19.6078	-0.98	-0.91	19.6078	0.94	0.95
19.6557	-0.98	-0.91	19.6557	0.94	0.95
19.7035	-0.98	-0.89	19.7035	0.97	0.98
19.7513	-0.98	-0.91	19.7513	0.94	0.96
19.7991	-1	-0.89	19.7991	0.94	0.98
19.847	-1	-0.91	19.847	0.99	1.01
19.8948	-0.98	-0.89	19.8948	0.97	0.98
19.9426	-0.95	-0.89	19.9426	0.99	0.98
19.9904	-0.95	-0.92	19.9904	0.99	1.01
20.0383	-0.95	-0.92	20.0383	0.99	1.06
20.0861	-0.92	-0.92	20.0861	1.01	1.03
20.1339	-0.92	-0.89	20.1339	1.01	1.01
20.1817	-0.92	-0.91	20.1817	1.01	1.01
20.2296	-0.97	-0.89	20.2296	1.01	1.04
20.2774	-0.95	-0.92	20.2774	1.03	1.01
20.3252	-0.95	-0.92	20.3252	1.03	0.98
20.373	-0.95	-0.94	20.373	1.03	1.01
20.4209	-0.95	-0.94	20.4209	1.01	0.98
20.4687	-0.93	-0.94	20.4687	1.01	0.98
20.5165	-0.93	-0.96	20.5165	1.06	1.01
20.5643	-0.93	-0.96	20.5643	1.01	1.01
20.6121	-0.93	-0.96	20.6121	1.01	1.01
20.66	-0.89	-0.94	20.66	1.01	1.01
20.7078	-0.89	-0.97	20.7078	0.98	0.98
20.7556	-0.92	-0.97	20.7556	1.01	0.98
20.8034	-0.9	-0.97	20.8034	1.01	0.98
20.8513	-0.92	-0.97	20.8513	1.01	0.98
20.8991	-0.92	-0.99	20.8991	1.01	0.98
20.9469	-0.92	-0.96	20.9469	1.01	0.98
20.9947	-0.92	-0.94	20.9947	1.01	0.98
21.0426	-0.92	-0.99	21.0426	0.99	0.95
21.0904	-0.92	-0.96	21.0904	0.99	0.95
21.1382	-0.92	-0.96	21.1382	0.96	0.93
21.186	-0.92	-0.96	21.186	0.96	0.93
21.2339	-0.93	-0.99	21.2339	0.98	0.9
21.2817	-0.92	-0.99	21.2817	1.01	0.9
21.3295	-0.95	-0.97	21.3295	1.01	0.87
21.3773	-0.93	-0.99	21.3773	1.01	0.84
21.4252	-0.93	-1.01	21.4252	0.98	0.87
21.473	-0.95	-1.01	21.473	0.98	0.84
21.5208	-0.93	-0.99	21.5208	0.96	0.84
21.5686	-0.93	-0.99	21.5686	0.96	0.84
21.6165	-0.93	-0.99	21.6165	0.98	0.84
21.6643	-0.93	-0.99	21.6643	0.96	0.81
21.7121	-0.92	-1.02	21.7121	0.96	0.78
21.7599	-0.87	-1.02	21.7599	0.94	0.78
21.8077	-0.92	-0.99	21.8077	0.92	0.78
21.8556	-0.9	-1.02	21.8556	0.94	0.81
21.9034	-0.9	-1.04	21.9034	0.94	0.82
21.9512	-0.92	-1.06	21.9512	0.99	0.85
21.999	-0.92	-1.03	21.999	0.96	0.85
22.0469	-0.92	-1.03	22.0469	0.97	0.82
22.0947	-0.92	-1.03	22.0947	0.97	0.79
22.1425	-0.95	-1.03	22.1425	0.94	0.76
22.1903	-0.92	-1.03	22.1903	0.96	0.76
22.2382	-0.92	-1.03	22.2382	0.98	0.76
22.286	-0.92	-1.03	22.286	1.01	0.74
22.3338	-0.9	-1.06	22.3338	0.98	0.76
22.3816	-0.87	-1.06	22.3816	0.98	0.74
22.4295	-0.89	-1.06	22.4295	1.01	0.74
22.4773	-0.89	-1.06	22.4773	1.01	0.76
22.5251	-0.89	-1.06	22.5251	0.98	0.74
22.5729	-0.92	-1.06	22.5729	0.98	0.76
22.6208	-0.87	-1.03	22.6208	0.98	0.76
22.6686	-0.87	-1.01	22.6686	1.01	0.76
22.7164	-0.87	-1.01	22.7164	1.01	0.76
22.7642	-0.82	-1.01	22.7642	1.03	0.84
22.812	-0.85	-0.99	22.812	1.01	0.82
22.8599	-0.87	-1.01	22.8599	1.03	0.85
22.9077	-0.9	-1.01	22.9077	1.06	0.82
22.9555	-0.87	-0.98	22.9555	1.06	0.82
23.0034	-0.82	-0.98	23.0034	1.06	0.87
23.0512	-0.85	-0.98	23.0512	1.11	0.87
23.099	-0.82	-0.96	23.099	1.11	0.85
23.1468	-0.79	-0.96	23.1468	1.08	0.85
23.1946	-0.82	-0.96	23.1946	1.08	0.87
23.2425	-0.79	-0.93	23.2425	1.08	0.87
23.2903	-0.81	-0.96	23.2903	1.11	0.87
23.3381	-0.82	-0.94	23.3381	1.11	0.87
23.3859	-0.84	-0.94	23.3859	1.11	0.87
23.4338	-0.81	-0.96	23.4338	1.11	0.87
23.4816	-0.81	-0.94	23.4816	1.13	0.87
23.5294	-0.81	-0.94	23.5294	1.11	0.92
23.5772	-0.78	-0.92	23.5772	1.11	0.92
23.6251	-0.79	-0.96	23.6251	1.09	0.87
23.6729	-0.79	-0.96	23.6729	1.09	0.9
23.7207	-0.79	-0.96	23.7207	1.09	0.93
23.7685	-0.82	-0.93	23.7685	1.08	0.9
23.8164	-0.82	-0.93	23.8164	1.08	0.92
23.8642	-0.79	-0.96	23.8642	1.06	0.93
23.912	-0.78	-0.93	23.912	1.08	0.93
23.9598	-0.79	-0.96	23.9598	1.08	0.9
24.0077	-0.82	-0.96	24.0077	1.08	0.93
24.0555	-0.82	-0.96	24.0555	1.06	0.9
24.1033	-0.85	-0.96	24.1033	1.06	0.9
24.1511	-0.85	-0.99	24.1511	1.06	0.87
24.1989	-0.82	-0.96	24.1989	1.06	0.87
24.2468	-0.84	-0.93	24.2468	1.08	0.9
24.2946	-0.9	-0.96	24.2946	1.06	0.9
24.3424	-0.84	-0.98	24.3424	1.06	0.9
24.3902	-0.87	-0.98	24.3902	1.06	0.9
24.4381	-0.87	-0.96	24.4381	1.06	0.9
24.4859	-0.87	-0.98	24.4859	1.06	0.9
24.5337	-0.9	-0.96	24.5337	1.06	0.9
24.5815	-0.93	-0.96	24.5815	1.06	0.9
24.6294	-0.95	-0.96	24.6294	1.06	0.9
24.6772	-0.9	-0.96	24.6772	1.06	0.9
24.725	-0.95	-0.96	24.725	1.06	0.9
24.7728	-0.97	-0.96	24.7728	1.06	0.9
24.8207	-0.95	-0.96	24.8207	1.06	0.9
24.8685	-0.95	-0.99	24.8685	1.06	0.9
24.9163	-0.98	-0.99	24.9163	1.06	0.9
24.9641	-0.98	-0.99	24.9641	1.06	0.9
25.012	-1	-1.01	25.012	1.06	0.9
25.0598	-1.03	-1.01	25.0598	1.06	0.9
25.1076	-1.03	-1.01	25.1076	1.01	0.92
25.1554	-1	-1.01	25.1554	1.01	0.89
25.2033	-1	-1.03	25.2033	0.99	0.89
25.2511	-1	-1.01	25.2511	0.97	0.87
25.2989	-1.03	-0.99	25.2989	0.97	0.87
25.3467	-1.01	-0.99	25.3467	0.97	0.84
25.3945	-1.06	-1.02	25.3945	0.94	0.84
25.4424	-1.08	-0.99	25.4424	0.94	0.84
25.4902	-1.11	-0.97	25.4902	0.94	0.87
25.538	-1.09	-0.97	25.538	0.96	0.87
25.5858	-1.09	-0.99	25.5858	0.94	0.9
25.6337	-1.09	-1.02	25.6337	0.97	0.87
25.6815	-1.11	-0.99	25.6815	0.94	0.87
25.7293	-1.06	-0.96	25.7293	0.94	0.87
25.7771	-1.06	-0.99	25.7771	0.91	0.87
25.825	-1.01	-0.97	25.825	0.94	0.89
25.8728	-0.98	-0.99	25.8728	0.91	0.89
25.9206	-1.01	-0.94	25.9206	0.94	0.87
25.9684	-1.03	-0.96	25.9684	0.91	0.87
26.0163	-1.03	-0.94	26.0163	0.94	0.9
26.0641	-1.01	-0.92	26.0641	0.91	0.9
26.1119	-0.98	-0.94	26.1119	0.94	0.87
26.1597	-0.97	-0.92	26.1597	0.92	0.87
26.2076	-0.97	-0.96	26.2076	0.97	0.9
26.2554	-0.95	-0.94	26.2554	0.97	0.87
26.3032	-0.97	-0.96	26.3032	0.97	0.87
26.351	-0.98	-0.96	26.351	0.97	0.87
26.3988	-0.95	-0.99	26.3988	0.94	0.9
26.4467	-0.92	-0.96	26.4467	0.94	0.9
26.4945	-0.95	-0.94	26.4945	0.94	0.9
26.5423	-0.92	-0.92	26.5423	0.97	0.9
26.5902	-0.92	-0.92	26.5902	0.91	0.93
26.638	-0.87	-0.92	26.638	0.94	0.93
26.6858	-0.87	-0.94	26.6858	0.97	0.93
26.7336	-0.85	-0.92	26.7336	0.97	0.93
26.7814	-0.89	-0.89	26.7814	0.97	0.96
26.8293	-0.89	-0.89	26.8293	0.94	0.95
26.8771	-0.87	-0.89	26.8771	0.97	0.95
26.9249	-0.87	-0.89	26.9249	0.97	0.95
26.9727	-0.87	-0.89	26.9727	1.01	0.98
27.0206	-0.9	-0.91	27.0206	0.99	0.98
27.0684	-0.87	-0.91	27.0684	1.01	0.98
27.1162	-0.9	-0.91	27.1162	1.03	0.98
27.164	-0.87	-0.97	27.164	1.01	0.98
27.2119	-0.87	-0.94	27.2119	0.96	1.01
27.2597	-0.84	-0.91	27.2597	0.98	1.04
27.3075	-0.87	-0.91	27.3075	0.98	0.98
27.3553	-0.87	-0.94	27.3553	0.98	0.98
27.4032	-0.87	-0.91	27.4032	0.98	1.04
27.451	-0.84	-0.94	27.451	0.99	1.04
27.4988	-0.9	-0.94	27.4988	0.99	1.04
27.5466	-0.9	-0.94	27.5466	1.01	1.04
27.5944	-0.93	-0.94	27.5944	0.98	1.01
27.6423	-0.93	-0.94	27.6423	0.98	1.01
27.6901	-0.87	-0.99	27.6901	1.01	0.98
27.7379	-0.9	-0.96	27.7379	1.01	0.98
27.7858	-0.9	-0.96	27.7858	1.04	0.98
27.8336	-0.92	-0.96	27.8336	1.04	0.98
27.8814	-0.92	-0.94	27.8814	1.01	0.98
27.9292	-0.89	-0.97	27.9292	0.98	0.95
27.977	-0.87	-0.97	27.977	0.98	0.92
28.0249	-0.87	-0.99	28.0249	0.98	0.95
28.0727	-0.87	-0.99	28.0727	1.01	0.95
28.1205	-0.9	-1.02	28.1205	0.99	0.92
28.1683	-0.9	-1.02	28.1683	0.99	0.92
28.2162	-0.9	-1.04	28.2162	1.01	0.92
28.264	-0.93	-1.02	28.264	1.01	0.92
28.3118	-0.93	-1.02	28.3118	1.01	0.92
28.3596	-0.89	-1.04	28.3596	0.98	0.92
28.4075	-0.92	-1.04	28.4075	0.98	0.9
28.4553	-0.9	-1.04	28.4553	0.96	0.89
28.5031	-0.9	-1.04	28.5031	0.96	0.89
28.5509	-0.92	-1.04	28.5509	0.96	0.87
28.5988	-0.87	-1.04	28.5988	0.97	0.84
28.6466	-0.87	-1.04	28.6466	0.97	0.81
28.6944	-0.84	-1.07	28.6944	0.99	0.81
28.7422	-0.84	-1.06	28.7422	0.99	0.82
28.7901	-0.87	-1.04	28.7901	0.97	0.82
28.8379	-0.9	-1.06	28.8379	0.97	0.82
28.8857	-0.9	-1.06	28.8857	0.96	0.79
28.9335	-0.9	-1.07	28.9335	0.96	0.79
28.9813	-0.9	-1.06	28.9813	0.96	0.79
29.0292	-0.92	-1.06	29.0292	0.96	0.79
29.077	-0.9	-1.09	29.077	0.94	0.79
29.1248	-0.9	-1.09	29.1248	0.94	0.76
29.1726	-0.9	-1.11	29.1726	0.99	0.76
29.2205	-0.9	-1.11	29.2205	0.99	0.76
29.2683	-0.95	-1.11	29.2683	0.94	0.73
29.3161	-0.93	-1.09	29.3161	0.94	0.79
29.3639	-0.9	-1.09	29.3639	0.96	0.73
29.4118	-0.92	-1.11	29.4118	0.96	0.73
29.4596	-0.9	-1.11	29.4596	0.97	0.73
29.5074	-0.87	-1.11	29.5074	0.97	0.76
29.5552	-0.87	-1.07	29.5552	0.96	0.76
29.6031	-0.87	-1.07	29.6031	0.98	0.79
29.6509	-0.87	-1.07	29.6509	0.98	0.79
29.6987	-0.87	-1.07	29.6987	0.93	0.76
29.7465	-0.87	-1.09	29.7465	0.96	0.79
29.7944	-0.84	-1.09	29.7944	0.96	0.79
29.8422	-0.84	-1.07	29.8422	0.96	0.82
29.89	-0.81	-1.04	29.89	0.98	0.82
29.9378	-0.84	-1.06	29.9378	0.98	0.82
29.9856	-0.82	-1.06	29.9856	0.98	0.82
30.0335	-0.84	-1.06	30.0335	1.01	0.82
30.0813	-0.82	-1.03	30.0813	0.99	0.79
30.1291	-0.87	-1.01	30.1291	1.01	0.79
30.177	-0.84	-1.03	30.177	1.01	0.82
30.2248	-0.79	-1.03	30.2248	1.01	0.85
30.2726	-0.81	-1.03	30.2726	1.01	0.82
30.3204	-0.78	-1.01	30.3204	1.03	0.87
30.3682	-0.78	-0.99	30.3682	1.03	0.82
30.4161	-0.78	-1.01	30.4161	1.03	0.82
30.4639	-0.78	-0.97	30.4639	1.03	0.82
30.5117	-0.76	-0.97	30.5117	1.06	0.84
30.5595	-0.79	-0.97	30.5595	1.01	0.84
30.6074	-0.76	-0.97	30.6074	1.03	0.87
30.6552	-0.79	-0.97	30.6552	1.06	0.84
30.703	-0.76	-0.97	30.703	1.03	0.87
30.7508	-0.78	-0.99	30.7508	1.03	0.9
30.7987	-0.78	-0.98	30.7987	1.06	0.87
30.8465	-0.78	-0.98	30.8465	1.03	0.87
30.8943	-0.78	-0.98	30.8943	1.03	0.87
30.9421	-0.81	-0.98	30.9421	1.06	0.89
30.99	-0.81	-1.01	30.99	1.06	0.92
31.0378	-0.78	-0.98	31.0378	1.04	0.9
31.0856	-0.78	-0.98	31.0856	1.01	0.87
31.1334	-0.78	-0.99	31.1334	1.01	0.87
31.1812	-0.78	-0.96	31.1812	1.01	0.87
31.2291	-0.81	-0.99	31.2291	1.01	0.87
31.2769	-0.81	-0.99	31.2769	1.01	0.87
31.3247	-0.87	-1.01	31.3247	1.01	0.87
31.3726	-0.87	-0.98	31.3726	1.01	0.87
31.4204	-0.9	-0.98	31.4204	1.01	0.87
31.4682	-0.9	-0.98	31.4682	1.04	0.84
31.516	-0.87	-0.98	31.516	1.01	0.87
31.5638	-0.9	-0.98	31.5638	1.01	0.87
31.6117	-0.95	-0.98	31.6117	0.99	0.87
31.6595	-0.92	-0.98	31.6595	0.99	0.89
31.7073	-0.95	-0.98	31.7073	1.01	0.89
31.7551	-0.95	-0.98	31.7551	0.97	0.89
31.803	-0.98	-0.98	31.803	0.99	0.87
31.8508	-1.03	-0.98	31.8508	0.99	0.9
31.8986	-1.03	-0.99	31.8986	0.96	0.87
31.9464	-1.06	-0.98	31.9464	0.99	0.84
31.9943	-1.06	-1.03	31.9943	0.94	0.85
32.0421	-1.03	-1.01	32.0421	0.94	0.87
32.0899	-1.06	-1.01	32.0899	0.96	0.89
32.1377	-1.06	-1.01	32.1377	0.94	0.87
32.1856	-1.08	-1.01	32.1856	0.94	0.87
32.2334	-1.08	-1.04	32.2334	0.94	0.85
32.2812	-1.11	-1.02	32.2812	0.94	0.85
32.329	-1.08	-1.02	32.329	0.94	0.87
32.3768	-1.08	-1.04	32.3768	0.97	0.87
32.4247	-1.08	-1.04	32.4247	0.97	0.87
32.4725	-1.08	-1.04	32.4725	0.97	0.89
32.5203	-1.08	-1.04	32.5203	0.99	0.89
32.5682	-1.08	-1.07	32.5682	0.97	0.87
32.616	-1.06	-1.04	32.616	0.97	0.87
32.6638	-1.09	-1.04	32.6638	0.97	0.89
32.7116	-1.09	-1.04	32.7116	0.94	0.89
32.7595	-1.08	-0.99	32.7595	0.91	0.87
32.8073	-1.09	-1.02	32.8073	0.91	0.87
32.8551	-1.06	-0.99	32.8551	0.94	0.89
32.9029	-1.06	-0.96	32.9029	0.94	0.85
32.9507	-1.03	-0.94	32.9507	0.91	0.87
32.9986	-1.03	-0.94	32.9986	0.94	0.85
33.0464	-1.03	-0.94	33.0464	0.96	0.87
33.0942	-1.06	-0.94	33.0942	0.96	0.85
33.142	-1.03	-0.97	33.142	0.96	0.87
33.1899	-1.03	-0.94	33.1899	0.96	0.87
33.2377	-1.03	-0.97	33.2377	0.94	0.87
33.2855	-1.06	-0.94	33.2855	0.94	0.87
33.3333	-1.03	-0.94	33.3333	0.96	0.9
33.3812	-1.01	-0.91	33.3812	0.94	0.87
33.429	-1.01	-0.91	33.429	0.94	0.9
33.4768	-1.01	-0.91	33.4768	0.94	0.9
33.5246	-1.03	-0.91	33.5246	0.96	0.9
33.5725	-1	-0.91	33.5725	0.99	0.89
33.6203	-1	-0.91	33.6203	0.97	0.89
33.6681	-0.97	-0.91	33.6681	0.94	0.92
33.7159	-0.97	-0.91	33.7159	0.97	0.95
33.7638	-1	-0.91	33.7638	0.97	0.98
33.8116	-0.95	-0.91	33.8116	0.94	0.98
33.8594	-1	-0.94	33.8594	0.94	0.95
33.9072	-0.95	-0.91	33.9072	0.97	0.95
33.955	-0.95	-0.91	33.955	0.97	0.95
34.0029	-0.95	-0.94	34.0029	0.97	0.98
34.0507	-0.95	-0.94	34.0507	0.94	0.95
34.0985	-0.95	-0.94	34.0985	0.97	0.95
34.1463	-0.97	-0.94	34.1463	0.97	0.98
34.1942	-0.93	-0.97	34.1942	0.94	0.98
34.242	-0.9	-0.94	34.242	0.97	1.03
34.2898	-0.9	-0.96	34.2898	0.97	1.03
34.3376	-0.92	-0.94	34.3376	0.99	1
34.3855	-0.92	-0.96	34.3855	0.99	1.01
34.4333	-0.9	-0.94	34.4333	1.01	1.01
34.4811	-0.92	-0.94	34.4811	1.01	1.03
34.5289	-0.92	-0.94	34.5289	1.01	1.03
34.5768	-0.92	-0.96	34.5768	1.01	1.01
34.6246	-0.95	-0.94	34.6246	0.98	0.98
34.6724	-0.92	-0.94	34.6724	1.01	1.01
34.7202	-0.92	-0.94	34.7202	1.01	1.01
34.7681	-0.92	-0.94	34.7681	1.01	1.01
34.8159	-0.95	-0.94	34.8159	1.01	0.98
34.8637	-0.9	-0.94	34.8637	1.03	1.01
34.9115	-0.92	-0.94	34.9115	1.03	1.01
34.9594	-0.92	-0.94	34.9594	1.03	0.98
35.0072	-0.92	-0.94	35.0072	1.06	1.01
35.055	-0.92	-0.94	35.055	1.04	0.98
35.1028	-0.92	-0.94	35.1028	1.01	0.98
35.1506	-0.92	-0.96	35.1506	1.03	0.98
35.1985	-0.92	-0.96	35.1985	0.98	0.95
35.2463	-0.92	-0.96	35.2463	1.01	0.95
35.2941	-0.9	-0.96	35.2941	1.01	0.89
35.3419	-0.93	-0.96	35.3419	0.98	0.92
35.3898	-0.92	-0.99	35.3898	0.98	0.98
35.4376	-0.92	-0.99	35.4376	0.98	0.89
35.4854	-0.92	-0.99	35.4854	1.01	0.89
35.5332	-0.92	-0.99	35.5332	0.99	0.89
35.5811	-0.9	-1.01	35.5811	0.99	0.87
35.6289	-0.89	-1.01	35.6289	0.98	0.85
35.6767	-0.9	-1.01	35.6767	0.98	0.82
35.7245	-0.92	-1.01	35.7245	0.98	0.87
35.7724	-0.92	-1.01	35.7724	0.98	0.79
35.8202	-0.92	-1.06	35.8202	0.98	0.79
35.868	-0.92	-1.04	35.868	0.98	0.82
35.9158	-0.9	-1.04	35.9158	0.96	0.84
35.9637	-0.9	-1.02	35.9637	0.98	0.84
36.0115	-0.93	-1.04	36.0115	0.96	0.82
36.0593	-0.89	-1.02	36.0593	1.01	0.79
36.1071	-0.92	-1.04	36.1071	0.98	0.76
36.1549	-0.9	-1.06	36.1549	0.99	0.76
36.2028	-0.84	-1.08	36.2028	0.99	0.74
36.2506	-0.9	-1.08	36.2506	0.99	0.73
36.2984	-0.89	-1.08	36.2984	0.99	0.73
36.3462	-0.89	-1.06	36.3462	0.99	0.71
36.3941	-0.92	-1.06	36.3941	0.96	0.71
36.4419	-0.86	-1.06	36.4419	0.98	0.71
36.4897	-0.86	-1.06	36.4897	0.98	0.74
36.5375	-0.87	-1.06	36.5375	0.96	0.76
36.5854	-0.87	-1.06	36.5854	0.96	0.73
36.6332	-0.84	-1.04	36.6332	0.96	0.76
36.681	-0.87	-1.04	36.681	0.98	0.79
36.7288	-0.89	-1.06	36.7288	0.98	0.76
36.7767	-0.89	-1.01	36.7767	0.99	0.82
36.8245	-0.87	-1.04	36.8245	1.01	0.79
36.8723	-0.89	-1.03	36.8723	1.01	0.82
36.9201	-0.89	-1.03	36.9201	1.01	0.82
36.968	-0.81	-1.01	36.968	1.03	0.79
37.0158	-0.84	-0.99	37.0158	1.03	0.82
37.0636	-0.84	-1.01	37.0636	1.03	0.79
37.1114	-0.86	-1.01	37.1114	1.06	0.79
37.1593	-0.81	-0.98	37.1593	1.04	0.84
37.2071	-0.81	-0.98	37.2071	1.06	0.87
37.2549	-0.81	-0.98	37.2549	1.06	0.87
37.3027	-0.81	-0.98	37.3027	1.06	0.9
37.3505	-0.81	-0.98	37.3505	1.06	0.87
37.3984	-0.81	-0.96	37.3984	1.06	0.84
37.4462	-0.81	-0.94	37.4462	1.06	0.84
37.494	-0.76	-0.94	37.494	1.08	0.87
37.5418	-0.79	-0.96	37.5418	1.08	0.85
37.5897	-0.79	-0.94	37.5897	1.09	0.82
37.6375	-0.76	-0.94	37.6375	1.06	0.84
37.6853	-0.78	-0.94	37.6853	1.06	0.85
37.7331	-0.78	-0.96	37.7331	1.08	0.87
37.781	-0.79	-0.97	37.781	1.08	0.87
37.8288	-0.76	-0.94	37.8288	1.09	0.87
37.8766	-0.79	-0.94	37.8766	1.06	0.89
37.9244	-0.79	-0.97	37.9244	1.09	0.89
37.9723	-0.79	-0.94	37.9723	1.09	0.89
38.0201	-0.79	-0.94	38.0201	1.09	0.9
38.0679	-0.79	-0.96	38.0679	1.09	0.84
38.1157	-0.79	-0.94	38.1157	1.07	0.87
38.1636	-0.84	-0.96	38.1636	1.07	0.87
38.2114	-0.84	-0.96	38.2114	1.09	0.89
38.2592	-0.86	-0.96	38.2592	1.06	0.87
38.307	-0.86	-0.96	38.307	1.09	0.89
38.3548	-0.86	-0.96	38.3548	1.09	0.92
38.4027	-0.86	-0.96	38.4027	1.11	0.92
38.4505	-0.86	-0.96	38.4505	1.11	0.92
38.4983	-0.84	-0.96	38.4983	1.11	0.92
38.5461	-0.87	-0.96	38.5461	1.11	0.92
38.594	-0.89	-0.96	38.594	1.08	0.9
38.6418	-0.89	-0.96	38.6418	1.08	0.9
38.6896	-0.89	-0.96	38.6896	1.08	0.93
38.7375	-0.89	-0.94	38.7375	1.06	0.93
38.7853	-0.92	-0.99	38.7853	1.04	0.96
38.8331	-0.95	-0.99	38.8331	1.04	0.93
38.8809	-0.92	-1.01	38.8809	1.04	0.93
38.9287	-0.98	-1.01	38.9287	1.04	0.93
38.9766	-0.98	-1.01	38.9766	1.04	0.93
39.0244	-0.98	-1.01	39.0244	1.04	0.93
39.0722	-0.98	-1.01	39.0722	1.04	0.93
39.12	-1.01	-1.03	39.12	1.01	0.93
39.1679	-0.98	-1.01	39.1679	1.02	0.93
39.2157	-1.03	-1.01	39.2157	0.99	0.93
39.2635	-1	-1.01	39.2635	0.99	0.9
39.3113	-1.03	-1.01	39.3113	1.02	0.9
39.3592	-1.03	-1.01	39.3592	0.99	0.9
39.407	-1.06	-0.98	39.407	1.02	0.9
39.4548	-1.06	-1.03	39.4548	1.01	0.9
39.5026	-1.03	-1.03	39.5026	0.99	0.87
39.5504	-1	-1.03	39.5504	0.99	0.87
39.5983	-1.06	-1.01	39.5983	0.96	0.9
39.6461	-1.06	-1.01	39.6461	0.96	0.87
39.6939	-1.06	-1.01	39.6939	0.96	0.9
39.7418	-1.06	-1.01	39.7418	0.97	0.9
39.7896	-1.06	-0.99	39.7896	0.97	0.9
39.8374	-1.06	-0.97	39.8374	0.91	0.9
39.8852	-1.03	-0.99	39.8852	0.97	0.9
39.9331	-1.06	-0.99	39.9331	0.94	0.87
39.9809	-1	-0.99	39.9809	0.92	0.93
40.0287	-1.06	-0.96	40.0287	0.94	0.9
40.0765	-1.03	-0.99	40.0765	0.94	0.9
40.1243	-1.06	-0.96	40.1243	0.94	0.93
40.1722	-1.03	-0.94	40.1722	0.94	0.93
40.22	-1	-0.94	40.22	0.94	0.93
40.2678	-1.03	-0.94	40.2678	0.91	0.9
40.3156	-1	-0.94	40.3156	0.94	0.93
40.3635	-0.97	-0.97	40.3635	0.97	0.93
40.4113	-0.97	-0.97	40.4113	0.94	0.96
40.4591	-0.97	-0.97	40.4591	0.94	0.96
40.5069	-0.95	-0.94	40.5069	0.94	0.96
40.5548	-0.9	-0.94	40.5548	0.97	0.98
40.6026	-0.87	-0.96	40.6026	0.94	1
40.6504	-0.9	-0.96	40.6504	0.94	0.98
40.6982	-0.92	-0.94	40.6982	0.91	0.95
40.746	-0.9	-0.96	40.746	0.94	0.98
40.7939	-0.92	-0.96	40.7939	0.94	0.95
40.8417	-0.92	-0.96	40.8417	0.94	0.95
40.8895	-0.92	-0.94	40.8895	0.91	0.95
40.9374	-0.92	-0.92	40.9374	0.94	0.95
40.9852	-0.87	-0.94	40.9852	0.94	0.98
41.033	-0.87	-0.94	41.033	0.94	0.95
41.0808	-0.87	-0.91	41.0808	0.97	0.97
41.1287	-0.9	-0.94	41.1287	0.99	0.97
41.1765	-0.87	-0.91	41.1765	0.99	1
41.2243	-0.87	-0.91	41.2243	0.96	1.06
41.2721	-0.87	-0.94	41.2721	0.96	1.03
41.3199	-0.87	-0.94	41.3199	0.99	1.06
41.3678	-0.87	-0.92	41.3678	1.01	1.06
41.4156	-0.9	-0.92	41.4156	1.01	1.06
41.4634	-0.9	-0.92	41.4634	1.01	1.03
41.5112	-0.92	-0.92	41.5112	1.01	1.06
41.5591	-0.87	-0.92	41.5591	1.01	1.06
41.6069	-0.9	-0.92	41.6069	0.98	1.06
41.6547	-0.9	-0.94	41.6547	0.98	1.06
41.7025	-0.9	-0.94	41.7025	1.01	1.06
41.7504	-0.9	-0.94	41.7504	1.04	1.06
41.7982	-0.87	-0.97	41.7982	1.01	1.03
41.846	-0.87	-0.97	41.846	1.01	1.03
41.8938	-0.9	-0.97	41.8938	0.99	1.01
41.9417	-0.9	-0.99	41.9417	0.96	1.03
41.9895	-0.9	-0.97	41.9895	0.96	1
42.0373	-0.87	-0.99	42.0373	0.96	1
42.0851	-0.89	-0.99	42.0851	0.98	1.03
42.133	-0.89	-1.02	42.133	0.98	1
42.1808	-0.89	-0.99	42.1808	0.98	1
42.2286	-0.92	-0.99	42.2286	0.98	1
42.2764	-0.92	-0.99	42.2764	0.99	0.95
42.3242	-0.92	-1.02	42.3242	0.96	0.95
42.3721	-0.9	-1.04	42.3721	0.94	0.95
42.4199	-0.87	-1.04	42.4199	0.99	0.92
42.4677	-0.9	-1.01	42.4677	0.99	0.93
42.5155	-0.93	-1.04	42.5155	0.97	0.9
42.5634	-0.9	-1.04	42.5634	0.97	0.9
42.6112	-0.9	-1.06	42.6112	0.94	0.9
42.659	-0.9	-1.06	42.659	0.94	0.89
42.7068	-0.9	-1.09	42.7068	0.94	0.87
42.7547	-0.89	-1.06	42.7547	0.96	0.87
42.8025	-0.92	-1.06	42.8025	0.94	0.84
42.8503	-0.9	-1.06	42.8503	0.97	0.82
42.8981	-0.87	-1.06	42.8981	0.94	0.82
42.946	-0.86	-1.07	42.946	0.94	0.82
42.9938	-0.86	-1.04	42.9938	0.92	0.82
43.0416	-0.86	-1.04	43.0416	0.92	0.82
43.0894	-0.84	-1.06	43.0894	0.94	0.82
43.1373	-0.84	-1.07	43.1373	0.94	0.82
43.1851	-0.86	-1.07	43.1851	0.94	0.79
43.2329	-0.89	-1.09	43.2329	0.94	0.82
43.2807	-0.86	-1.09	43.2807	0.94	0.82
43.3285	-0.89	-1.09	43.3285	0.94	0.82
43.3764	-0.92	-1.14	43.3764	0.92	0.82
43.4242	-0.92	-1.14	43.4242	0.94	0.79
43.472	-0.92	-1.14	43.472	0.96	0.79
43.5198	-0.92	-1.12	43.5198	0.94	0.81
43.5677	-0.92	-1.12	43.5677	0.96	0.84
43.6155	-0.89	-1.09	43.6155	0.98	0.81
43.6633	-0.89	-1.09	43.6633	0.96	0.81
43.7111	-0.92	-1.09	43.7111	0.96	0.84
43.759	-0.92	-1.09	43.759	0.94	0.82
43.8068	-0.86	-1.07	43.8068	0.96	0.82
43.8546	-0.86	-1.06	43.8546	0.96	0.82
43.9024	-0.86	-1.07	43.9024	0.96	0.82
43.9503	-0.86	-1.07	43.9503	0.96	0.82
43.9981	-0.86	-1.07	43.9981	0.96	0.82
44.0459	-0.84	-1.07	44.0459	0.96	0.82
44.0937	-0.84	-1.04	44.0937	0.99	0.84
44.1416	-0.81	-1.04	44.1416	0.99	0.84
44.1894	-0.79	-1.04	44.1894	0.99	0.84
44.2372	-0.79	-1.04	44.2372	0.99	0.9
44.285	-0.79	-1.04	44.285	1.01	0.87
44.3329	-0.79	-1.02	44.3329	1.01	0.87
44.3807	-0.79	-1.02	44.3807	1.01	0.93
44.4285	-0.81	-1.02	44.4285	1.03	0.9
44.4763	-0.79	-0.99	44.4763	1.03	0.9
44.5241	-0.76	-0.99	44.5241	1.01	0.93
44.572	-0.76	-0.99	44.572	1.01	0.93
44.6198	-0.76	-0.99	44.6198	1.03	0.93
44.6676	-0.78	-0.96	44.6676	1.03	0.93
44.7154	-0.78	-0.99	44.7154	1.03	0.9
44.7633	-0.78	-0.99	44.7633	1.03	0.9
44.8111	-0.81	-0.99	44.8111	1.01	0.95
44.8589	-0.81	-0.99	44.8589	1.01	0.92
44.9067	-0.76	-0.99	44.9067	1.04	0.95
44.9546	-0.79	-0.96	44.9546	1.04	0.95
45.0024	-0.76	-0.96	45.0024	1.04	0.95
45.0502	-0.78	-0.96	45.0502	1.04	0.95
45.098	-0.78	-0.97	45.098	1.04	0.93
45.1459	-0.78	-0.97	45.1459	1.04	0.93
45.1937	-0.76	-0.97	45.1937	1.04	0.93
45.2415	-0.78	-0.97	45.2415	1.03	0.93
45.2893	-0.78	-0.99	45.2893	1.04	0.96
45.3372	-0.81	-0.99	45.3372	1.04	0.93
45.385	-0.81	-0.97	45.385	1.06	0.93
45.4328	-0.81	-0.97	45.4328	1.01	0.93
45.4806	-0.84	-0.99	45.4806	1.01	0.98
45.5285	-0.86	-0.99	45.5285	1.01	0.95
45.5763	-0.86	-0.99	45.5763	0.98	0.96
45.6241	-0.89	-0.98	45.6241	0.98	0.93
45.6719	-0.89	-0.99	45.6719	1.01	0.93
45.7197	-0.92	-0.97	45.7197	1.03	0.98
45.7676	-0.92	-0.97	45.7676	1.01	0.96
45.8154	-0.92	-0.97	45.8154	0.99	0.93
45.8632	-0.92	-0.99	45.8632	0.99	0.93
45.9111	-0.95	-0.99	45.9111	0.99	0.96
45.9589	-0.92	-1.01	45.9589	0.96	0.96
46.0067	-0.98	-0.99	46.0067	0.98	0.9
46.0545	-0.98	-0.99	46.0545	0.96	0.93
46.1023	-1.01	-0.99	46.1023	0.96	0.96
46.1502	-1.01	-1.02	46.1502	0.96	0.96
46.198	-1.03	-1.02	46.198	0.96	0.96
46.2458	-1.06	-1.04	46.2458	0.96	0.93
46.2936	-1.06	-1.04	46.2936	0.96	0.93
46.3415	-1.09	-0.99	46.3415	0.96	0.93
46.3893	-1.06	-1.04	46.3893	0.96	0.95
46.4371	-1.03	-1.02	46.4371	0.96	0.93
46.4849	-1.06	-1.02	46.4849	0.96	0.93
46.5328	-1.08	-1.01	46.5328	0.94	0.9
46.5806	-1.06	-1.04	46.5806	0.96	0.93
46.6284	-1.06	-1.01	46.6284	0.94	0.96
46.6762	-1.06	-1.01	46.6762	0.94	0.93
46.7241	-1.08	-0.99	46.7241	0.94	0.93
46.7719	-1.11	-1.02	46.7719	0.94	0.93
46.8197	-1.08	-0.99	46.8197	0.94	0.9
46.8675	-1.08	-0.99	46.8675	0.94	0.93
46.9153	-1.08	-0.99	46.9153	0.94	0.93
46.9632	-1.08	-0.99	46.9632	0.92	0.9
47.011	-1.06	-0.99	47.011	0.94	0.92
47.0588	-1.08	-1.02	47.0588	0.94	0.89
47.1067	-1.08	-1.02	47.1067	0.94	0.92
47.1545	-1.04	-0.96	47.1545	0.94	0.95
47.2023	-1.06	-0.96	47.2023	0.97	0.95
47.2501	-1.03	-0.96	47.2501	0.92	0.95
47.2979	-1.01	-0.96	47.2979	0.92	0.95
47.3458	-1.03	-0.96	47.3458	0.94	0.95
47.3936	-1	-0.96	47.3936	0.92	0.95
47.4414	-1.03	-0.99	47.4414	0.92	0.9
47.4892	-1.06	-0.96	47.4892	0.94	0.89
47.5371	-1	-0.96	47.5371	0.94	0.92
47.5849	-1.01	-0.96	47.5849	0.94	0.92
47.6327	-0.95	-0.96	47.6327	0.92	0.92
47.6805	-0.95	-0.94	47.6805	0.92	0.93
47.7284	-0.98	-0.94	47.7284	0.92	0.92
47.7762	-0.98	-0.94	47.7762	0.94	0.92
47.824	-0.98	-0.97	47.824	0.92	0.92
47.8718	-0.98	-0.97	47.8718	0.92	0.98
47.9197	-0.92	-0.94	47.9197	0.94	0.98
47.9675	-0.92	-0.97	47.9675	0.94	1.01
48.0153	-0.92	-0.97	48.0153	0.96	0.98
48.0631	-0.93	-0.94	48.0631	0.94	0.98
48.111	-0.92	-0.96	48.111	0.96	0.98
48.1588	-0.9	-0.97	48.1588	0.94	1.01
48.2066	-0.93	-0.97	48.2066	0.94	1.01
48.2544	-0.9	-0.97	48.2544	0.96	1.01
48.3023	-0.87	-0.96	48.3023	0.96	1.01
48.3501	-0.9	-0.96	48.3501	0.94	0.98
48.3979	-0.87	-0.94	48.3979	0.96	0.98
48.4457	-0.9	-0.92	48.4457	0.96	1.01
48.4935	-0.9	-0.94	48.4935	0.98	1.03
48.5414	-0.9	-0.94	48.5414	0.98	1.06
48.5892	-0.87	-0.96	48.5892	0.98	1.08
48.637	-0.9	-0.96	48.637	0.96	1.06
48.6848	-0.9	-0.96	48.6848	0.98	1.06
48.7327	-0.87	-0.96	48.7327	1.01	1.06
48.7805	-0.9	-0.96	48.7805	0.99	1.08
48.8283	-0.9	-0.96	48.8283	1.03	1.06
48.8761	-0.92	-0.99	48.8761	1.03	1.06
48.924	-0.9	-0.97	48.924	1.01	1.06
48.9718	-0.9	-0.94	48.9718	1.03	1.06
49.0196	-0.9	-0.96	49.0196	1.03	1.04
49.0674	-0.9	-0.96	49.0674	1.01	1.06
49.1153	-0.93	-0.96	49.1153	1.01	1.08
49.1631	-0.9	-0.99	49.1631	0.98	1.06
49.2109	-0.93	-0.99	49.2109	1.01	1.01
49.2587	-0.93	-0.99	49.2587	0.98	1.01
49.3066	-0.93	-0.99	49.3066	0.98	1.04
49.3544	-0.95	-0.99	49.3544	0.98	0.98
49.4022	-0.95	-0.99	49.4022	0.98	1.01
49.45	-0.95	-0.99	49.45	0.98	0.98
49.4978	-0.92	-0.99	49.4978	0.98	0.98
49.5457	-0.93	-1.02	49.5457	0.99	0.95
49.5935	-0.93	-1.02	49.5935	0.96	0.95
49.6413	-0.93	-1.02	49.6413	0.96	0.89
49.6891	-0.92	-1.02	49.6891	0.96	0.92
49.737	-0.95	-1.01	49.737	0.96	0.89
49.7848	-0.95	-1.03	49.7848	0.96	0.89
49.8326	-0.9	-1.03	49.8326	0.94	0.87
49.8804	-0.9	-1.01	49.8804	0.97	0.87
49.9283	-0.9	-1.01	49.9283	0.94	0.82
49.9761	-0.87	-0.99	49.9761	0.94	0.76
50.0239	-0.87	-0.99	50.0239	0.94	0.79
50.0717	-0.9	-0.99	50.0717	0.96	0.82
50.1196	-0.93	-0.99	50.1196	0.94	0.85
50.1674	-0.93	-1.01	50.1674	0.94	0.82
50.2152	-0.9	-1.03	50.2152	0.97	0.82
50.263	-0.92	-1.04	50.263	0.94	0.79
50.3109	-0.95	-1.04	50.3109	0.94	0.79
50.3587	-0.93	-1.04	50.3587	0.94	0.76
50.4065	-0.95	-1.01	50.4065	0.99	0.76
50.4543	-0.92	-1.03	50.4543	0.99	0.79
50.5022	-0.92	-1.03	50.5022	0.96	0.85
50.55	-0.87	-1.03	50.55	0.96	0.79
50.5978	-0.87	-1.03	50.5978	0.96	0.76
50.6456	-0.87	-1.01	50.6456	0.96	0.82
50.6934	-0.9	-1.04	50.6934	0.93	0.76
50.7413	-0.92	-0.98	50.7413	0.96	0.79
50.7891	-0.92	-1.01	50.7891	0.96	0.82
50.8369	-0.9	-1.01	50.8369	0.96	0.79
50.8847	-0.84	-1.01	50.8847	0.96	0.79
50.9326	-0.87	-0.98	50.9326	0.98	0.79
50.9804	-0.87	-1.01	50.9804	0.96	0.81
51.0282	-0.84	-1.01	51.0282	0.98	0.81
51.076	-0.87	-1.01	51.076	0.98	0.79
51.1239	-0.84	-0.98	51.1239	0.98	0.84
51.1717	-0.84	-0.98	51.1717	0.98	0.84
51.2195	-0.84	-1.01	51.2195	1.01	0.85
51.2673	-0.84	-0.98	51.2673	1.01	0.85
51.3152	-0.84	-0.98	51.3152	1.01	0.89
51.363	-0.81	-0.98	51.363	1.03	0.85
51.4108	-0.81	-0.98	51.4108	1.03	0.87
51.4586	-0.82	-0.96	51.4586	1.03	0.89
51.5065	-0.82	-0.96	51.5065	1.03	0.87
51.5543	-0.82	-0.96	51.5543	1.03	0.92
51.6021	-0.82	-0.96	51.6021	1.06	0.95
51.6499	-0.82	-0.94	51.6499	1.03	0.95
51.6977	-0.79	-0.94	51.6977	1.04	0.93
51.7456	-0.76	-0.94	51.7456	1.04	0.93
51.7934	-0.79	-0.94	51.7934	1.06	0.93
51.8412	-0.76	-0.96	51.8412	1.06	0.93
51.889	-0.76	-0.93	51.889	1.08	0.9
51.9369	-0.73	-0.94	51.9369	1.08	0.92
51.9847	-0.76	-0.93	51.9847	1.06	0.9
52.0325	-0.73	-0.96	52.0325	1.08	0.93
52.0803	-0.73	-0.96	52.0803	1.06	0.9
52.1282	-0.76	-0.96	52.1282	1.08	0.96
52.176	-0.73	-0.93	52.176	1.06	0.93
52.2238	-0.79	-0.93	52.2238	1.06	0.93
52.2716	-0.76	-0.93	52.2716	1.03	0.96
52.3195	-0.79	-0.93	52.3195	1.06	0.9
52.3673	-0.78	-0.93	52.3673	1.06	0.93
52.4151	-0.76	-0.94	52.4151	1.03	0.93
52.4629	-0.78	-0.96	52.4629	1.03	0.9
52.5108	-0.81	-0.96	52.5108	1.06	0.93
52.5586	-0.84	-0.96	52.5586	1.04	0.93
52.6064	-0.84	-0.94	52.6064	1.04	0.93
52.6542	-0.87	-0.96	52.6542	1.03	0.93
52.7021	-0.87	-0.96	52.7021	1.01	0.93
52.7499	-0.9	-0.96	52.7499	1.04	0.9
52.7977	-0.9	-0.96	52.7977	1.02	0.92
52.8455	-0.9	-0.98	52.8455	1.02	0.89
52.8933	-0.95	-0.96	52.8933	1.04	0.89
52.9412	-0.92	-0.98	52.9412	1.07	0.92
52.989	-0.92	-0.98	52.989	1.01	0.89
53.0368	-0.92	-0.99	53.0368	1.02	0.92
53.0847	-0.95	-1.01	53.0847	0.99	0.92
53.1325	-0.95	-0.99	53.1325	0.99	0.89
53.1803	-0.97	-0.99	53.1803	0.99	0.87
53.2281	-0.97	-0.99	53.2281	1.01	0.84
53.2759	-0.97	-0.98	53.2759	0.97	0.87
53.3238	-0.97	-0.98	53.3238	0.97	0.89
53.3716	-0.97	-0.98	53.3716	0.94	0.89
53.4194	-1	-0.96	53.4194	0.97	0.89
53.4672	-1	-0.99	53.4672	0.94	0.87
53.5151	-1	-0.98	53.5151	0.97	0.87
53.5629	-1	-1.01	53.5629	0.97	0.87
53.6107	-0.98	-0.98	53.6107	0.94	0.87
53.6585	-1.03	-1.01	53.6585	0.94	0.9
53.7064	-1.03	-0.98	53.7064	0.94	0.87
53.7542	-1	-0.98	53.7542	0.94	0.84
53.802	-1.03	-1.01	53.802	0.94	0.89
53.8498	-1.03	-1.01	53.8498	0.92	0.89
53.8977	-1.03	-1.01	53.8977	0.92	0.89
53.9455	-1.03	-1.01	53.9455	0.92	0.89
53.9933	-1.03	-0.99	53.9933	0.94	0.89
54.0411	-1.01	-0.99	54.0411	0.91	0.89
54.0889	-1.03	-0.96	54.0889	0.91	0.87
54.1368	-1	-0.97	54.1368	0.89	0.92
54.1846	-1.01	-0.99	54.1846	0.92	0.89
54.2324	-1.03	-0.96	54.2324	0.92	0.89
54.2803	-1.01	-0.99	54.2803	0.92	0.92
54.3281	-1	-0.94	54.3281	0.92	0.92
54.3759	-0.98	-0.94	54.3759	0.92	0.89
54.4237	-1	-0.94	54.4237	0.89	0.87
54.4715	-0.97	-0.94	54.4715	0.91	0.87
54.5194	-0.95	-0.92	54.5194	0.94	0.92
54.5672	-0.9	-0.94	54.5672	0.91	0.92
54.615	-0.92	-0.94	54.615	0.97	0.92
54.6628	-0.9	-0.97	54.6628	0.94	0.92
54.7107	-0.9	-0.94	54.7107	0.92	0.89
54.7585	-0.92	-0.97	54.7585	0.92	0.89
54.8063	-0.9	-0.94	54.8063	0.89	0.89
54.8541	-0.9	-0.94	54.8541	0.92	0.87
54.902	-0.9	-0.96	54.902	0.89	0.9
54.9498	-0.9	-0.94	54.9498	0.92	0.9
54.9976	-0.92	-0.94	54.9976	0.91	0.95
55.0454	-0.92	-0.94	55.0454	0.94	0.9
55.0933	-0.87	-0.94	55.0933	0.94	0.93
55.1411	-0.89	-0.94	55.1411	0.91	0.93
55.1889	-0.9	-0.94	55.1889	0.91	0.93
55.2367	-0.89	-0.94	55.2367	0.91	0.98
55.2846	-0.84	-0.94	55.2846	0.91	0.95
55.3324	-0.82	-0.94	55.3324	0.91	0.98
55.3802	-0.79	-0.94	55.3802	0.94	0.98
55.428	-0.79	-0.94	55.428	0.94	0.95
55.4759	-0.79	-0.94	55.4759	0.91	0.92
55.5237	-0.79	-0.94	55.5237	0.94	0.98
55.5715	-0.79	-0.94	55.5715	0.97	0.98
55.6193	-0.79	-0.94	55.6193	0.97	0.98
55.6671	-0.79	-0.94	55.6671	0.97	1.03
55.715	-0.79	-0.94	55.715	0.97	1.03
55.7628	-0.79	-0.94	55.7628	0.99	1.01
55.8106	-0.79	-0.94	55.8106	0.99	1.06
55.8584	-0.79	-0.94	55.8584	0.96	1.03
55.9063	-0.79	-0.94	55.9063	1.01	1.09
55.9541	-0.79	-0.94	55.9541	0.98	1.06
56.0019	-0.79	-0.94	56.0019	0.96	1.06
56.0497	-0.79	-0.94	56.0497	0.96	1.06
56.0976	-0.89	-0.96	56.0976	0.96	1.06
56.1454	-0.89	-0.96	56.1454	0.96	1.06
56.1932	-0.9	-0.99	56.1932	0.98	1.03
56.241	-0.87	-0.99	56.241	0.96	1.01
56.2889	-0.9	-0.99	56.2889	0.93	0.98
56.3367	-0.9	-0.99	56.3367	0.93	0.98
56.3845	-0.95	-0.99	56.3845	0.99	1
56.4323	-0.95	-1.02	56.4323	0.98	0.98
56.4802	-0.92	-1.02	56.4802	0.98	0.95
56.528	-0.92	-1.04	56.528	0.98	0.95
56.5758	-0.97	-1.04	56.5758	0.98	0.95
56.6236	-0.93	-1.04	56.6236	0.96	0.93
56.6715	-0.93	-1.04	56.6715	0.94	0.9
56.7193	-0.95	-1.07	56.7193	0.92	0.93
56.7671	-0.9	-1.07	56.7671	0.94	0.87
56.8149	-0.92	-1.09	56.8149	0.92	0.93
56.8627	-0.92	-1.11	56.8627	0.94	0.9
56.9106	-0.92	-1.09	56.9106	0.92	0.9
56.9584	-0.95	-1.09	56.9584	0.92	0.87
57.0062	-0.95	-1.09	57.0062	0.91	0.87
57.054	-0.95	-1.09	57.054	0.94	0.85
57.1019	-0.95	-1.07	57.1019	0.91	0.85
57.1497	-0.98	-1.09	57.1497	0.96	0.87
57.1975	-0.95	-1.09	57.1975	0.93	0.85
57.2453	-0.95	-1.07	57.2453	0.93	0.82
57.2932	-0.98	-1.07	57.2932	0.93	0.82
57.341	-0.95	-1.09	57.341	0.94	0.82
57.3888	-0.95	-1.09	57.3888	0.91	0.79
57.4366	-0.95	-1.07	57.4366	0.94	0.82
57.4845	-0.92	-1.09	57.4845	0.94	0.79
57.5323	-0.92	-1.11	57.5323	0.94	0.79
57.5801	-0.92	-1.09	57.5801	0.94	0.76
57.6279	-0.89	-1.14	57.6279	0.91	0.79
57.6758	-0.95	-1.12	57.6758	0.93	0.71
57.7236	-0.92	-1.12	57.7236	0.93	0.79
57.7714	-0.95	-1.12	57.7714	0.93	0.79
57.8192	-0.95	-1.09	57.8192	0.91	0.82
57.867	-0.92	-1.11	57.867	0.91	0.84
57.9149	-0.93	-1.09	57.9149	0.91	0.82
57.9627	-0.95	-1.09	57.9627	0.93	0.82
58.0105	-0.92	-1.14	58.0105	0.91	0.82
58.0583	-0.87	-1.09	58.0583	0.94	0.82
58.1062	-0.9	-1.09	58.1062	0.96	0.79
58.154	-0.92	-1.09	58.154	0.96	0.81
58.2018	-0.9	-1.07	58.2018	0.94	0.81
58.2496	-0.87	-1.07	58.2496	0.96	0.79
58.2975	-0.87	-1.07	58.2975	0.98	0.79
58.3453	-0.84	-1.07	58.3453	0.96	0.84
58.3931	-0.87	-1.07	58.3931	0.96	0.82
58.4409	-0.9	-1.07	58.4409	0.99	0.85
58.4888	-0.84	-1.04	58.4888	0.97	0.85
58.5366	-0.81	-1.01	58.5366	0.97	0.84
58.5844	-0.79	-1.01	58.5844	0.99	0.87
58.6322	-0.78	-1.02	58.6322	0.99	0.9
58.6801	-0.78	-1.02	58.6801	0.99	0.9
58.7279	-0.76	-0.99	58.7279	1.01	0.9
58.7757	-0.76	-0.99	58.7757	1.03	0.93
58.8235	-0.76	-1.02	58.8235	1.01	0.95
58.8713	-0.76	-0.99	58.8713	1.01	0.95
58.9192	-0.82	-0.99	58.9192	1.01	0.9
58.967	-0.82	-0.96	58.967	1.01	0.9
59.0148	-0.81	-0.99	59.0148	1.01	0.84
59.0626	-0.81	-0.99	59.0626	1.01	0.9
59.1105	-0.79	-0.99	59.1105	1.01	0.93
59.1583	-0.81	-0.99	59.1583	1.01	0.93
59.2061	-0.79	-0.99	59.2061	0.98	0.9
59.254	-0.82	-0.96	59.254	1.01	0.93
59.3018	-0.82	-0.96	59.3018	1.01	0.95
59.3496	-0.79	-0.96	59.3496	1.01	0.95
59.3974	-0.79	-0.97	59.3974	1.01	0.92
59.4452	-0.81	-0.97	59.4452	0.98	0.92
59.4931	-0.81	-0.99	59.4931	0.98	0.92
59.5409	-0.81	-0.99	59.5409	1.04	0.92
59.5887	-0.84	-1.01	59.5887	0.98	0.92
59.6365	-0.81	-1.03	59.6365	1.01	0.9
59.6844	-0.81	-1.03	59.6844	1.01	0.95
59.7322	-0.84	-1.01	59.7322	0.98	0.93
59.78	-0.87	-1.01	59.78	0.98	0.95
59.8278	-0.87	-1.01	59.8278	0.96	0.95
59.8757	-0.9	-1.03	59.8757	0.96	0.95
59.9235	-0.87	-1.01	59.9235	0.96	0.95
59.9713	-0.9	-1.01	59.9713	0.96	0.92
60.0191	-0.92	-1.04	60.0191	0.96	0.89
60.0669	-0.9	-1.04	60.0669	0.96	0.89
60.1148	-0.97	-1.06	60.1148	0.96	0.9
60.1626	-0.97	-1.04	60.1626	0.96	0.93
60.2104	-1	-1.04	60.2104	0.96	0.96
60.2582	-1	-1.06	60.2582	0.96	0.98
60.3061	-1	-1.06	60.3061	0.94	0.95
60.3539	-1.06	-1.06	60.3539	0.91	0.95
60.4017	-1.03	-1.04	60.4017	0.93	0.9
60.4496	-1.06	-1.04	60.4496	0.93	0.9
60.4974	-1.09	-1.04	60.4974	0.93	0.87
60.5452	-1.06	-1.04	60.5452	0.93	0.9
60.593	-1.03	-1.04	60.593	0.93	0.9
60.6408	-1.03	-1.07	60.6408	0.91	0.93
60.6887	-1.03	-1.06	60.6887	0.91	0.93
60.7365	-1.06	-1.06	60.7365	0.93	0.93
60.7843	-1.06	-1.04	60.7843	0.93	0.96
60.8321	-1.06	-1.02	60.8321	0.93	0.93
60.88	-1.06	-1.02	60.88	0.93	0.9
60.9278	-1.08	-1.04	60.9278	0.93	0.9
60.9756	-1.09	-1.04	60.9756	0.91	0.9
61.0234	-1.09	-1.04	61.0234	0.91	0.93
61.0713	-1.04	-1.01	61.0713	0.93	0.95
61.1191	-1.01	-0.99	61.1191	0.93	0.95
61.1669	-1.06	-0.96	61.1669	0.91	0.92
61.2147	-1.06	-0.96	61.2147	0.94	0.92
61.2625	-1.03	-0.96	61.2625	0.96	0.93
61.3104	-1.03	-0.96	61.3104	0.93	0.92
61.3582	-1.01	-0.96	61.3582	0.93	0.9
61.406	-1.04	-0.99	61.406	0.91	0.93
61.4539	-1.06	-0.99	61.4539	0.91	0.95
61.5017	-1.06	-0.96	61.5017	0.93	0.9
61.5495	-1.04	-0.94	61.5495	0.93	0.9
61.5973	-1.01	-0.94	61.5973	0.93	0.93
61.6452	-0.95	-0.97	61.6452	0.93	0.95
61.693	-0.95	-0.97	61.693	0.91	0.9
61.7408	-0.98	-0.94	61.7408	0.93	0.92
61.7886	-0.92	-0.94	61.7886	0.91	0.92
61.8364	-0.98	-0.94	61.8364	0.91	0.92
61.8843	-0.92	-0.94	61.8843	0.93	0.95
61.9321	-0.89	-0.94	61.9321	0.91	0.95
61.9799	-0.89	-0.94	61.9799	0.91	0.95
62.0277	-0.92	-0.94	62.0277	0.91	0.95
62.0756	-0.89	-0.94	62.0756	0.91	0.98
62.1234	-0.92	-0.94	62.1234	0.93	1.01
62.1712	-0.92	-0.94	62.1712	0.91	0.98
62.219	-0.89	-0.94	62.219	0.91	1.01
62.2669	-0.9	-0.94	62.2669	0.94	1.01
62.3147	-0.9	-0.94	62.3147	0.94	1.01
62.3625	-0.95	-0.94	62.3625	0.96	0.98
62.4103	-0.95	-0.94	62.4103	0.94	0.98
62.4582	-0.95	-0.94	62.4582	0.98	1.01
62.506	-0.95	-0.96	62.506	0.96	1.03
62.5538	-0.93	-0.96	62.5538	0.96	1.01
62.6016	-0.87	-0.99	62.6016	0.96	0.98
62.6495	-0.9	-0.96	62.6495	0.98	1.04
62.6973	-0.9	-0.96	62.6973	0.98	1.06
62.7451	-0.9	-0.96	62.7451	0.98	1.08
62.7929	-0.9	-0.94	62.7929	0.98	1.08
62.8407	-0.89	-0.96	62.8407	0.98	1.08
62.8886	-0.89	-0.96	62.8886	0.98	1.08
62.9364	-0.95	-0.96	62.9364	0.98	1.08
62.9842	-0.89	-0.96	62.9842	0.96	1.08
63.032	-0.92	-0.96	63.032	0.99	1.08
63.0799	-0.92	-0.96	63.0799	1.01	1.06
63.1277	-0.92	-0.96	63.1277	1.01	1.06
63.1755	-0.9	-0.96	63.1755	1.01	1.06
63.2233	-0.92	-0.96	63.2233	1.01	1.01
63.2712	-0.9	-0.96	63.2712	1.03	1.01
63.319	-0.9	-0.97	63.319	1.01	1.01
63.3668	-0.87	-0.99	63.3668	1.03	1.01
63.4146	-0.92	-0.99	63.4146	1.01	1.04
63.4625	-0.9	-0.99	63.4625	1.03	1.04
63.5103	-0.9	-0.99	63.5103	1.03	1.01
63.5581	-0.9	-0.99	63.5581	1.03	1.01
63.6059	-0.9	-0.99	63.6059	1.01	0.98
63.6538	-0.93	-0.99	63.6538	1.01	0.98
63.7016	-0.93	-0.99	63.7016	1.02	0.92
63.7494	-0.93	-0.99	63.7494	0.99	0.92
63.7972	-0.95	-0.99	63.7972	0.99	0.93
63.8451	-0.95	-0.99	63.8451	0.96	0.9
63.8929	-0.9	-0.96	63.8929	0.99	0.87
63.9407	-0.87	-0.96	63.9407	0.96	0.84
63.9885	-0.92	-0.96	63.9885	0.96	0.87
64.0363	-0.9	-1.04	64.0363	0.99	0.84
64.0842	-0.9	-1.04	64.0842	0.99	0.82
64.132	-0.9	-1.02	64.132	0.99	0.87
64.1798	-0.93	-1.01	64.1798	0.99	0.84
64.2276	-0.93	-1.04	64.2276	0.99	0.85
64.2755	-0.93	-1.02	64.2755	0.99	0.79
64.3233	-0.9	-1.02	64.3233	0.99	0.79
64.3711	-0.9	-1.02	64.3711	0.99	0.79
64.4189	-0.87	-1.02	64.4189	0.97	0.79
64.4668	-0.9	-1.02	64.4668	0.97	0.79
64.5146	-0.9	-1.04	64.5146	0.94	0.79
64.5624	-0.87	-1.01	64.5624	0.98	0.82
64.6102	-0.9	-0.99	64.6102	0.96	0.82
64.6581	-0.9	-1.04	64.6581	0.96	0.77
64.7059	-0.93	-1.04	64.7059	0.96	0.77
64.7537	-0.9	-1.07	64.7537	0.96	0.77
64.8015	-0.87	-1.04	64.8015	0.98	0.79
64.8494	-0.87	-1.04	64.8494	0.98	0.81
64.8972	-0.84	-1.04	64.8972	0.98	0.79
64.945	-0.84	-1.04	64.945	0.98	0.77
64.9928	-0.85	-1.04	64.9928	0.96	0.77
65.0406	-0.87	-1.04	65.0406	0.98	0.79
65.0885	-0.9	-1.01	65.0885	1.01	0.79
65.1363	-0.87	-1.01	65.1363	1.01	0.79
65.1841	-0.85	-1.01	65.1841	1.01	0.79
65.2319	-0.85	-0.99	65.2319	0.98	0.79
65.2798	-0.87	-0.99	65.2798	0.98	0.85
65.3276	-0.87	-0.99	65.3276	1.01	0.82
65.3754	-0.87	-0.99	65.3754	0.98	0.84
65.4232	-0.87	-0.99	65.4232	0.98	0.84
65.4711	-0.82	-0.96	65.4711	1.01	0.84
65.5189	-0.87	-0.94	65.5189	1.06	0.84
65.5667	-0.87	-0.97	65.5667	1.08	0.87
65.6145	-0.87	-0.97	65.6145	1.06	0.87
65.6624	-0.87	-0.94	65.6624	1.06	0.87
65.7102	-0.87	-0.94	65.7102	1.06	0.87
65.758	-0.79	-0.94	65.758	1.06	0.87
65.8058	-0.84	-0.94	65.8058	1.06	0.9
65.8537	-0.81	-0.94	65.8537	1.06	0.92
65.9015	-0.76	-0.94	65.9015	1.06	0.92
65.9493	-0.74	-0.94	65.9493	1.08	0.92
65.9971	-0.76	-0.97	65.9971	1.06	0.92
66.045	-0.76	-0.94	66.045	1.06	0.9
66.0928	-0.78	-0.94	66.0928	1.08	0.87
66.1406	-0.78	-0.94	66.1406	1.08	0.9
66.1884	-0.78	-0.96	66.1884	1.09	0.9
66.2362	-0.78	-0.94	66.2362	1.06	0.9
66.2841	-0.76	-0.97	66.2841	1.03	0.9
66.3319	-0.76	-0.97	66.3319	1.03	0.92
66.3797	-0.74	-0.96	66.3797	1.06	0.92
66.4275	-0.76	-0.96	66.4275	1.03	0.92
66.4754	-0.78	-0.94	66.4754	1.03	0.92
66.5232	-0.78	-0.94	66.5232	1.03	0.95
66.571	-0.81	-0.99	66.571	1.03	0.92
66.6188	-0.81	-0.99	66.6188	1.01	0.98
66.6667	-0.81	-0.99	66.6667	1.06	0.95
66.7145	-0.81	-1.02	66.7145	1.04	0.92
66.7623	-0.84	-0.99	66.7623	1.04	0.92
66.8101	-0.84	-0.99	66.8101	1.06	0.92
66.858	-0.87	-0.99	66.858	1.06	0.95
66.9058	-0.87	-1.02	66.9058	1.06	0.92
66.9536	-0.87	-1.02	66.9536	1.09	0.92
67.0014	-0.9	-1.02	67.0014	1.06	0.92
67.0493	-0.93	-1.02	67.0493	1.03	0.95
67.0971	-0.9	-1.02	67.0971	0.99	0.9
67.1449	-0.93	-1.02	67.1449	0.99	0.9
67.1927	-0.93	-1.04	67.1927	1.01	0.92
67.2405	-0.93	-1.01	67.2405	0.97	0.89
67.2884	-0.95	-0.99	67.2884	0.99	0.89
67.3362	-0.98	-1.02	67.3362	0.99	0.87
67.384	-1	-0.99	67.384	0.99	0.9
67.4318	-0.98	-0.99	67.4318	0.99	0.93
67.4797	-1	-1.01	67.4797	0.99	0.92
67.5275	-1	-1.01	67.5275	0.99	0.89
67.5753	-0.95	-0.99	67.5753	0.99	0.87
67.6231	-0.98	-1.04	67.6231	0.99	0.87
67.671	-0.98	-1.01	67.671	0.97	0.87
67.7188	-0.98	-1.01	67.7188	0.99	0.87
67.7666	-0.98	-1.01	67.7666	0.97	0.87
67.8144	-1.04	-1.02	67.8144	0.97	0.87
67.8623	-1.01	-1.04	67.8623	0.94	0.89
67.9101	-1.03	-1.04	67.9101	0.91	0.89
67.9579	-1.03	-1.04	67.9579	0.92	0.9
68.0057	-1	-1.01	68.0057	0.91	0.9
68.0536	-1.06	-1.01	68.0536	0.94	0.87
68.1014	-1.04	-1.02	68.1014	0.91	0.87
68.1492	-1.04	-1.02	68.1492	0.91	0.9
68.197	-1.06	-1.02	68.197	0.92	0.9
68.2449	-1.06	-0.99	68.2449	0.92	0.87
68.2927	-1.03	-0.99	68.2927	0.92	0.87
68.3405	-1.03	-0.99	68.3405	0.94	0.81
68.3883	-1.06	-0.97	68.3883	0.94	0.84
68.4361	-1.03	-0.96	68.4361	0.94	0.87
68.484	-1	-0.94	68.484	0.92	0.84
68.5318	-1	-0.94	68.5318	0.89	0.84
68.5796	-1.03	-0.96	68.5796	0.86	0.84
68.6274	-1	-0.96	68.6274	0.92	0.84
68.6753	-1.01	-0.96	68.6753	0.94	0.87
68.7231	-0.98	-0.96	68.7231	0.94	0.87
68.7709	-0.95	-0.94	68.7709	0.94	0.9
68.8187	-0.95	-0.92	68.8187	0.92	0.93
68.8666	-0.95	-0.92	68.8666	0.92	0.9
68.9144	-0.95	-0.92	68.9144	0.92	0.87
68.9622	-0.92	-0.94	68.9622	0.92	0.89
69.01	-0.93	-0.94	69.01	0.92	0.92
69.0579	-0.93	-0.94	69.0579	0.92	0.98
69.1057	-0.9	-0.94	69.1057	0.91	0.95
69.1535	-0.9	-0.96	69.1535	0.91	0.95
69.2013	-0.9	-0.99	69.2013	0.89	0.98
69.2492	-0.9	-0.96	69.2492	0.94	1.04
69.297	-0.92	-0.99	69.297	0.92	1.01
69.3448	-0.87	-0.94	69.3448	0.94	1
69.3926	-0.87	-0.97	69.3926	0.96	1
69.4405	-0.87	-0.94	69.4405	0.93	0.98
69.4883	-0.87	-0.94	69.4883	0.93	0.98
69.5361	-0.89	-0.94	69.5361	0.96	1.03
69.5839	-0.89	-0.94	69.5839	0.93	1.03
69.6318	-0.89	-0.96	69.6318	0.93	1.03
69.6796	-0.89	-0.94	69.6796	0.96	1
69.7274	-0.92	-0.91	69.7274	0.94	1.03
69.7752	-0.92	-0.91	69.7752	0.93	1
69.823	-0.92	-0.91	69.823	0.96	1.03
69.8709	-0.89	-0.94	69.8709	0.93	1.03
69.9187	-0.87	-0.92	69.9187	0.93	1.03
69.9665	-0.87	-0.94	69.9665	0.99	1.03
70.0143	-0.9	-0.94	70.0143	0.99	1.01
70.0622	-0.87	-0.94	70.0622	0.99	1.03
70.11	-0.9	-0.97	70.11	1.01	1
70.1578	-0.9	-0.97	70.1578	0.98	0.97
70.2056	-0.9	-0.99	70.2056	0.96	1
70.2535	-0.89	-1.01	70.2535	0.96	0.98
70.3013	-0.92	-0.99	70.3013	0.96	1
70.3491	-0.92	-0.99	70.3491	0.96	1
70.3969	-0.95	-1.02	70.3969	0.98	0.97
70.4448	-0.92	-1.02	70.4448	0.94	1
70.4926	-0.87	-1.02	70.4926	0.96	1
70.5404	-0.89	-1.02	70.5404	0.96	0.97
70.5882	-0.92	-1.02	70.5882	0.98	0.98
70.6361	-0.93	-1.02	70.6361	0.96	0.95
70.6839	-0.87	-1.02	70.6839	0.96	0.92
70.7317	-0.92	-1.04	70.7317	0.96	0.92
70.7795	-0.92	-1.04	70.7795	0.96	0.92
70.8274	-0.92	-1.07	70.8274	0.96	0.89
70.8752	-0.92	-1.07	70.8752	0.96	0.89
70.923	-0.95	-1.07	70.923	0.94	0.9
70.9708	-0.92	-1.09	70.9708	0.91	0.92
71.0186	-0.95	-1.11	71.0186	0.89	0.9
71.0665	-0.92	-1.11	71.0665	0.89	0.87
71.1143	-0.92	-1.09	71.1143	0.92	0.87
71.1621	-0.92	-1.09	71.1621	0.91	0.84
71.21	-0.92	-1.09	71.21	0.94	0.82
71.2578	-0.9	-1.09	71.2578	0.92	0.79
71.3056	-0.9	-1.07	71.3056	0.92	0.79
71.3534	-0.92	-1.09	71.3534	0.89	0.82
71.4012	-0.89	-1.09	71.4012	0.91	0.79
71.4491	-0.89	-1.09	71.4491	0.91	0.76
71.4969	-0.92	-1.09	71.4969	0.91	0.76
71.5447	-0.9	-1.11	71.5447	0.91	0.76
71.5925	-0.89	-1.14	71.5925	0.91	0.79
71.6404	-0.89	-1.12	71.6404	0.91	0.76
71.6882	-0.92	-1.12	71.6882	0.93	0.76
71.736	-0.89	-1.12	71.736	0.93	0.76
71.7838	-0.92	-1.09	71.7838	0.93	0.78
71.8317	-0.9	-1.11	71.8317	0.89	0.78
71.8795	-0.87	-1.11	71.8795	0.91	0.76
71.9273	-0.87	-1.09	71.9273	0.91	0.71
71.9751	-0.92	-1.09	71.9751	0.91	0.71
72.023	-0.92	-1.09	72.023	0.92	0.73
72.0708	-0.87	-1.11	72.0708	0.94	0.76
72.1186	-0.9	-1.11	72.1186	0.94	0.79
72.1664	-0.9	-1.11	72.1664	0.94	0.79
72.2143	-0.89	-1.09	72.2143	0.94	0.79
72.2621	-0.87	-1.09	72.2621	0.89	0.76
72.3099	-0.87	-1.09	72.3099	0.94	0.76
72.3577	-0.84	-1.07	72.3577	0.91	0.79
72.4056	-0.84	-1.07	72.4056	0.93	0.82
72.4534	-0.81	-1.07	72.4534	0.96	0.84
72.5012	-0.78	-1.07	72.5012	0.98	0.84
72.549	-0.78	-1.07	72.549	0.99	0.81
72.5968	-0.81	-1.07	72.5968	0.98	0.82
72.6447	-0.78	-1.04	72.6447	1.01	0.82
72.6925	-0.76	-1.04	72.6925	1.01	0.82
72.7403	-0.76	-1.02	72.7403	1.04	0.82
72.7881	-0.78	-1.02	72.7881	0.98	0.85
72.836	-0.78	-0.99	72.836	0.98	0.82
72.8838	-0.76	-1.02	72.8838	0.98	0.79
72.9316	-0.76	-0.99	72.9316	1.01	0.79
72.9794	-0.73	-0.99	72.9794	1.01	0.81
73.0273	-0.76	-1.02	73.0273	1.01	0.82
73.0751	-0.76	-1.02	73.0751	1.01	0.87
73.1229	-0.76	-0.99	73.1229	1.01	0.84
73.1707	-0.78	-0.99	73.1707	0.98	0.84
73.2186	-0.76	-0.99	73.2186	0.98	0.85
73.2664	-0.76	-0.99	73.2664	1.01	0.87
73.3142	-0.76	-0.97	73.3142	1.04	0.85
73.362	-0.76	-0.99	73.362	1.01	0.9
73.4099	-0.78	-0.99	73.4099	1.03	0.84
73.4577	-0.76	-0.96	73.4577	1.01	0.81
73.5055	-0.76	-0.96	73.5055	1.01	0.81
73.5533	-0.76	-0.99	73.5533	0.98	0.84
73.6012	-0.76	-0.99	73.6012	1.01	0.84
73.649	-0.76	-0.96	73.649	1.01	0.87
73.6968	-0.76	-0.94	73.6968	0.98	0.9
73.7446	-0.78	-0.96	73.7446	1.01	0.9
73.7924	-0.81	-0.99	73.7924	0.99	0.9
73.8403	-0.81	-0.99	73.8403	1.01	0.9
73.8881	-0.81	-1.02	73.8881	1.01	0.95
73.9359	-0.84	-0.96	73.9359	0.99	0.92
73.9837	-0.87	-0.99	73.9837	0.99	0.89
74.0316	-0.82	-1.02	74.0316	1.03	0.89
74.0794	-0.87	-1.02	74.0794	0.99	0.92
74.1272	-0.89	-1.02	74.1272	1.01	0.92
74.175	-0.95	-1.02	74.175	1.01	0.9
74.2229	-0.95	-1.04	74.2229	1.04	0.9
74.2707	-0.95	-1.04	74.2707	0.98	0.87
74.3185	-0.95	-1.06	74.3185	0.96	0.87
74.3663	-0.98	-1.06	74.3663	0.96	0.89
74.4142	-1.01	-1.04	74.4142	0.99	0.89
74.462	-0.98	-1.06	74.462	0.96	0.87
74.5098	-0.98	-1.06	74.5098	0.96	0.89
74.5576	-0.98	-1.04	74.5576	0.96	0.87
74.6055	-0.98	-1.04	74.6055	0.98	0.87
74.6533	-1.04	-1.09	74.6533	0.98	0.84
74.7011	-1.04	-1.09	74.7011	0.98	0.87
74.7489	-1.04	-1.07	74.7489	0.96	0.87
74.7968	-1.01	-1.07	74.7968	0.94	0.87
74.8446	-1.04	-1.04	74.8446	0.94	0.9
74.8924	-1.01	-1.04	74.8924	0.96	0.87
74.9402	-1.03	-1.04	74.9402	0.92	0.87
74.988	-1.06	-1.01	74.988	0.92	0.84
75.0359	-1.06	-1.04	75.0359	0.91	0.84
75.0837	-1.04	-1.02	75.0837	0.94	0.87
75.1315	-1.06	-0.99	75.1315	0.94	0.87
75.1793	-1.06	-0.99	75.1793	0.97	0.87
75.2272	-1.06	-0.99	75.2272	0.94	0.87
75.275	-1.06	-1.02	75.275	0.94	0.9
75.3228	-1.06	-1.02	75.3228	0.94	0.9
75.3706	-1.06	-1.02	75.3706	0.94	0.93
75.4185	-1.06	-1.02	75.4185	0.92	0.9
75.4663	-1.01	-1.02	75.4663	0.92	0.87
75.5141	-1.03	-0.96	75.5141	0.92	0.87
75.5619	-1.01	-0.96	75.5619	0.94	0.9
75.6098	-1.01	-0.96	75.6098	0.94	0.9
75.6576	-0.98	-0.97	75.6576	0.94	0.9
75.7054	-0.92	-0.96	75.7054	0.94	0.92
75.7532	-0.95	-0.94	75.7532	0.94	0.9
75.8011	-0.95	-0.96	75.8011	0.94	0.92
75.8489	-0.92	-0.99	75.8489	0.94	0.95
75.8967	-0.95	-0.99	75.8967	0.94	0.9
75.9445	-0.95	-0.96	75.9445	0.94	0.9
75.9924	-0.95	-0.96	75.9924	0.94	0.92
76.0402	-0.93	-0.96	76.0402	0.94	0.93
76.088	-0.92	-0.94	76.088	0.97	0.93
76.1358	-0.92	-0.94	76.1358	0.94	0.95
76.1836	-0.89	-0.97	76.1836	0.94	0.9
76.2315	-0.89	-0.94	76.2315	0.94	0.9
76.2793	-0.89	-0.91	76.2793	0.91	0.92
76.3271	-0.87	-0.94	76.3271	0.91	0.98
76.3749	-0.92	-0.94	76.3749	0.94	0.98
76.4228	-0.89	-0.94	76.4228	0.97	0.98
76.4706	-0.92	-0.94	76.4706	0.97	1.01
76.5184	-0.89	-0.92	76.5184	0.94	0.98
76.5662	-0.87	-0.92	76.5662	0.94	0.95
76.6141	-0.92	-0.94	76.6141	0.94	0.95
76.6619	-0.9	-0.94	76.6619	0.92	0.95
76.7097	-0.9	-0.96	76.7097	0.96	1
76.7575	-0.87	-0.99	76.7575	0.96	0.97
76.8054	-0.87	-0.94	76.8054	0.98	0.97
76.8532	-0.87	-0.97	76.8532	0.96	1.03
76.901	-0.87	-0.94	76.901	0.96	1
76.9488	-0.87	-0.94	76.9488	0.96	1
76.9967	-0.87	-0.96	76.9967	1.01	1.03
77.0445	-0.92	-0.94	77.0445	1.01	1.06
77.0923	-0.87	-0.96	77.0923	1.01	1.03
77.1401	-0.87	-0.94	77.1401	1.04	1.06
77.188	-0.92	-0.94	77.188	1.04	1.03
77.2358	-0.9	-0.94	77.2358	1.01	1.03
77.2836	-0.9	-0.96	77.2836	1.01	1.03
77.3314	-0.9	-0.94	77.3314	1.01	1.03
77.3792	-0.9	-0.94	77.3792	1.01	1.03
77.4271	-0.9	-0.94	77.4271	0.99	0.95
77.4749	-0.92	-0.94	77.4749	1.01	1.03
77.5227	-0.92	-0.96	77.5227	1.01	1
77.5705	-0.92	-0.94	77.5705	1.01	1
77.6184	-0.89	-0.94	77.6184	0.98	1
77.6662	-0.92	-0.96	77.6662	0.99	1.01
77.714	-0.92	-0.99	77.714	1.01	0.98
77.7618	-0.89	-0.99	77.7618	0.99	0.98
77.8097	-0.92	-1.02	77.8097	0.99	0.95
77.8575	-0.95	-1.02	77.8575	0.96	0.95
77.9053	-0.92	-1.02	77.9053	0.99	0.92
77.9531	-0.92	-1.02	77.9531	0.99	0.95
78.001	-0.92	-1.01	78.001	0.99	0.92
78.0488	-0.95	-1.04	78.0488	0.96	0.87
78.0966	-0.95	-1.01	78.0966	0.96	0.87
78.1444	-0.93	-1.04	78.1444	0.97	0.87
78.1923	-0.9	-1.04	78.1923	0.94	0.87
78.2401	-0.87	-1.02	78.2401	0.97	0.84
78.2879	-0.9	-1.02	78.2879	0.97	0.85
78.3357	-0.9	-1.02	78.3357	0.94	0.79
78.3835	-0.9	-1.04	78.3835	0.99	0.82
78.4314	-0.9	-1.06	78.4314	0.97	0.79
78.4792	-0.9	-1.04	78.4792	0.99	0.79
78.527	-0.9	-1.04	78.527	0.99	0.79
78.5748	-0.87	-1.04	78.5748	0.97	0.79
78.6227	-0.87	-1.04	78.6227	0.97	0.82
78.6705	-0.9	-1.06	78.6705	0.97	0.79
78.7183	-0.92	-1.04	78.7183	0.97	0.79
78.7661	-0.92	-1.04	78.7661	0.97	0.79
78.814	-0.92	-1.04	78.814	0.96	0.82
78.8618	-0.92	-1.04	78.8618	0.96	0.79
78.9096	-0.89	-1.04	78.9096	0.99	0.79
78.9574	-0.92	-1.02	78.9574	0.99	0.79
79.0053	-0.89	-1.04	79.0053	0.97	0.76
79.0531	-0.87	-1.04	79.0531	0.97	0.76
79.1009	-0.87	-1.06	79.1009	0.99	0.79
79.1487	-0.87	-1.06	79.1487	0.96	0.76
79.1966	-0.87	-1.03	79.1966	0.99	0.79
79.2444	-0.85	-1.04	79.2444	0.94	0.76
79.2922	-0.87	-1.02	79.2922	0.96	0.76
79.34	-0.87	-1.04	79.34	0.99	0.79
79.3879	-0.84	-1.04	79.3879	0.99	0.82
79.4357	-0.81	-1.04	79.4357	0.99	0.79
79.4835	-0.81	-1.04	79.4835	1.02	0.81
79.5313	-0.81	-1.04	79.5313	1.04	0.81
79.5791	-0.78	-1.04	79.5791	1.04	0.84
79.627	-0.81	-1.01	79.627	1.04	0.81
79.6748	-0.81	-0.99	79.6748	1.04	0.81
79.7226	-0.79	-0.99	79.7226	1.04	0.84
79.7704	-0.79	-0.99	79.7704	1.06	0.81
79.8183	-0.76	-0.94	79.8183	1.08	0.84
79.8661	-0.76	-0.94	79.8661	1.06	0.84
79.9139	-0.76	-0.94	79.9139	1.06	0.87
79.9617	-0.76	-0.94	79.9617	1.09	0.87
80.0096	-0.79	-0.97	80.0096	1.06	0.87
80.0574	-0.78	-0.96	80.0574	1.09	0.87
80.1052	-0.81	-0.99	80.1052	1.09	0.87
80.153	-0.81	-0.96	80.153	1.11	0.9
80.2009	-0.76	-0.94	80.2009	1.11	0.87
80.2487	-0.78	-0.94	80.2487	1.08	0.87
80.2965	-0.78	-0.96	80.2965	1.08	0.9
80.3443	-0.76	-0.99	80.3443	1.08	0.87
80.3922	-0.76	-0.99	80.3922	1.08	0.9
80.44	-0.76	-0.99	80.44	1.06	0.92
80.4878	-0.76	-0.99	80.4878	1.11	0.93
80.5356	-0.76	-0.96	80.5356	1.11	0.92
80.5834	-0.76	-0.94	80.5834	1.09	0.95
80.6313	-0.76	-0.96	80.6313	1.08	0.9
80.6791	-0.76	-0.94	80.6791	1.09	0.9
80.7269	-0.78	-0.94	80.7269	1.08	0.9
80.7747	-0.78	-0.94	80.7747	1.08	0.96
80.8226	-0.81	-0.94	80.8226	1.06	0.93
80.8704	-0.84	-0.94	80.8704	1.06	0.87
80.9182	-0.81	-0.96	80.9182	1.06	0.9
80.966	-0.84	-0.99	80.966	1.06	0.87
81.0139	-0.81	-0.99	81.0139	1.06	0.93
81.0617	-0.84	-0.99	81.0617	1.06	0.9
81.1095	-0.9	-0.99	81.1095	1.04	0.9
81.1573	-0.9	-0.99	81.1573	1.06	0.9
81.2052	-0.9	-0.96	81.2052	1.04	0.9
81.253	-0.84	-0.96	81.253	1.03	0.9
81.3008	-0.9	-0.99	81.3008	1.03	0.92
81.3486	-0.93	-0.97	81.3486	1.01	0.9
81.3965	-0.9	-0.97	81.3965	1.01	0.9
81.4443	-0.9	-0.97	81.4443	1.01	0.93
81.4921	-0.93	-0.99	81.4921	1.01	0.93
81.5399	-0.93	-0.99	81.5399	1.01	0.9
81.5878	-0.93	-0.99	81.5878	1.03	0.9
81.6356	-0.95	-0.99	81.6356	1.01	0.9
81.6834	-0.98	-1.02	81.6834	0.99	0.87
81.7312	-0.96	-1.02	81.7312	0.99	0.87
81.779	-0.96	-1.04	81.779	0.99	0.87
81.8269	-0.96	-1.02	81.8269	0.99	0.87
81.8747	-0.98	-1.02	81.8747	0.96	0.87
81.9225	-0.98	-1.04	81.9225	0.96	0.9
81.9703	-0.93	-1.04	81.9703	0.98	0.9
82.0182	-0.93	-1.04	82.0182	0.96	0.87
82.066	-0.93	-1.01	82.066	0.98	0.87
82.1138	-0.98	-0.99	82.1138	0.98	0.9
82.1616	-0.96	-0.99	82.1616	0.94	0.93
82.2095	-0.96	-0.99	82.2095	0.96	0.87
82.2573	-0.96	-0.99	82.2573	0.96	0.87
82.3051	-0.96	-0.96	82.3051	0.96	0.89
82.3529	-0.93	-0.99	82.3529	0.96	0.92
82.4008	-0.96	-0.99	82.4008	0.96	0.92
82.4486	-0.96	-0.99	82.4486	0.96	0.92
82.4964	-0.96	-0.99	82.4964	0.94	0.89
82.5442	-0.95	-0.94	82.5442	0.96	0.87
82.5921	-0.95	-0.94	82.5921	0.96	0.92
82.6399	-0.95	-0.96	82.6399	0.94	0.92
82.6877	-0.95	-0.96	82.6877	0.91	0.89
82.7355	-0.96	-0.96	82.7355	0.94	0.87
82.7834	-0.95	-0.96	82.7834	0.94	0.9
82.8312	-0.95	-0.96	82.8312	0.94	0.9
82.879	-0.95	-0.99	82.879	0.91	0.9
82.9268	-0.95	-0.97	82.9268	0.91	0.87
82.9746	-0.87	-0.96	82.9746	0.94	0.85
83.0225	-0.87	-0.94	83.0225	0.94	0.89
83.0703	-0.84	-0.94	83.0703	0.96	0.89
83.1181	-0.84	-0.94	83.1181	0.94	0.87
83.1659	-0.84	-0.94	83.1659	0.96	0.89
83.2138	-0.87	-0.94	83.2138	0.94	0.92
83.2616	-0.84	-0.94	83.2616	0.94	0.95
83.3094	-0.87	-0.99	83.3094	0.96	0.92
83.3572	-0.9	-0.99	83.3572	0.96	0.95
83.4051	-0.87	-0.99	83.4051	0.93	0.97
83.4529	-0.9	-0.97	83.4529	0.96	0.97
83.5007	-0.9	-0.97	83.5007	0.94	0.97
83.5485	-0.9	-0.97	83.5485	0.92	0.98
83.5964	-0.9	-0.97	83.5964	0.94	0.98
83.6442	-0.9	-0.99	83.6442	0.96	0.98
83.692	-0.9	-0.97	83.692	0.96	0.98
83.7398	-0.87	-0.97	83.7398	0.96	1
83.7877	-0.9	-0.97	83.7877	0.96	1.03
83.8355	-0.87	-0.97	83.8355	0.98	1.01
83.8833	-0.9	-0.97	83.8833	0.98	0.98
83.9311	-0.87	-0.97	83.9311	0.98	0.95
83.979	-0.87	-0.99	83.979	0.98	0.98
84.0268	-0.87	-0.99	84.0268	0.98	1.03
84.0746	-0.87	-0.99	84.0746	0.99	1
84.1224	-0.9	-0.96	84.1224	1.01	1.03
84.1702	-0.87	-0.96	84.1702	1.01	1.06
84.2181	-0.84	-0.99	84.2181	0.99	1.03
84.2659	-0.87	-0.96	84.2659	1.01	1.03
84.3137	-0.84	-0.99	84.3137	0.98	1.06
84.3615	-0.87	-0.99	84.3615	0.98	1.06
84.4094	-0.84	-1.02	84.4094	0.98	1.06
84.4572	-0.84	-1.04	84.4572	0.98	1.06
84.505	-0.87	-1.04	84.505	0.98	1.06
84.5529	-0.87	-1.06	84.5529	0.98	1.06
84.6007	-0.87	-1.04	84.6007	0.98	1.06
84.6485	-0.95	-1.04	84.6485	0.98	1.06
84.6963	-0.92	-1.06	84.6963	0.98	1.06
84.7441	-0.92	-1.06	84.7441	0.98	1.06
84.792	-0.92	-1.07	84.792	0.98	1.06
84.8398	-0.87	-1.07	84.8398	0.98	1.06
84.8876	-0.87	-1.07	84.8876	0.98	1.06
84.9354	-0.9	-1.07	84.9354	0.98	1.06
84.9833	-0.9	-1.06	84.9833	0.98	1.06
85.0311	-0.9	-1.09	85.0311	0.98	1.06
85.0789	-0.9	-1.06	85.0789	0.98	1.06
85.1267	-0.9	-1.09	85.1267	0.96	0.89
85.1746	-0.87	-1.09	85.1746	0.97	0.85
85.2224	-0.87	-1.11	85.2224	0.97	0.85
85.2702	-0.87	-1.09	85.2702	0.99	0.82
85.318	-0.87	-1.07	85.318	0.97	0.82
85.3658	-0.84	-1.09	85.3658	0.97	0.81
85.4137	-0.87	-1.09	85.4137	0.96	0.76
85.4615	-0.9	-1.11	85.4615	0.96	0.79
85.5093	-0.87	-1.11	85.5093	0.94	0.79
85.5571	-0.87	-1.11	85.5571	0.94	0.76
85.605	-0.87	-1.09	85.605	0.94	0.76
85.6528	-0.84	-1.09	85.6528	0.94	0.74
85.7006	-0.84	-1.12	85.7006	0.96	0.74
85.7485	-0.84	-1.12	85.7485	0.92	0.71
85.7963	-0.84	-1.12	85.7963	0.96	0.74
85.8441	-0.87	-1.14	85.8441	0.92	0.74
85.8919	-0.84	-1.12	85.8919	0.94	0.76
85.9397	-0.84	-1.12	85.9397	0.94	0.76
85.9876	-0.84	-1.09	85.9876	0.94	0.74
86.0354	-0.85	-1.12	86.0354	0.94	0.71
86.0832	-0.85	-1.12	86.0832	0.94	0.73
86.131	-0.79	-1.12	86.131	0.94	0.73
86.1789	-0.85	-1.12	86.1789	0.94	0.76
86.2267	-0.82	-1.09	86.2267	0.94	0.73
86.2745	-0.79	-1.09	86.2745	0.94	0.76
86.3223	-0.82	-1.06	86.3223	0.94	0.73
86.3702	-0.82	-1.09	86.3702	0.94	0.74
86.418	-0.79	-1.09	86.418	0.94	0.78
86.4658	-0.76	-1.12	86.4658	0.94	0.76
86.5136	-0.73	-1.09	86.5136	0.96	0.76
86.5614	-0.73	-1.09	86.5614	0.96	0.76
86.6093	-0.73	-1.09	86.6093	0.96	0.78
86.6571	-0.76	-1.07	86.6571	0.97	0.76
86.7049	-0.76	-1.07	86.7049	0.99	0.81
86.7528	-0.79	-1.02	86.7528	0.99	0.81
86.8006	-0.78	-1.04	86.8006	0.99	0.84
86.8484	-0.78	-1.02	86.8484	0.96	0.87
86.8962	-0.74	-1.01	86.8962	0.99	0.84
86.9441	-0.71	-1.01	86.9441	0.96	0.84
86.9919	-0.74	-0.99	86.9919	1.02	0.84
87.0397	-0.74	-0.99	87.0397	0.99	0.84
87.0875	-0.71	-0.99	87.0875	1.02	0.84
87.1353	-0.71	-1.01	87.1353	1.02	0.82
87.1832	-0.71	-1.01	87.1832	0.99	0.82
87.231	-0.71	-0.99	87.231	1.02	0.87
87.2788	-0.73	-0.97	87.2788	1.02	0.89
87.3266	-0.76	-0.99	87.3266	1.04	0.87
87.3745	-0.74	-1.01	87.3745	1.01	0.87
87.4223	-0.74	-0.99	87.4223	1.01	0.89
87.4701	-0.74	-0.99	87.4701	1.02	0.87
87.5179	-0.74	-1.01	87.5179	1.02	0.87
87.5658	-0.76	-0.99	87.5658	1.02	0.87
87.6136	-0.74	-0.99	87.6136	1.02	0.87
87.6614	-0.71	-0.99	87.6614	0.99	0.87
87.7092	-0.71	-0.96	87.7092	0.99	0.87
87.7571	-0.76	-0.96	87.7571	0.99	0.87
87.8049	-0.76	-0.96	87.8049	0.99	0.87
87.8527	-0.76	-0.99	87.8527	1.02	0.87
87.9005	-0.81	-0.99	87.9005	1.02	0.87
87.9484	-0.79	-1.01	87.9484	0.99	0.87
87.9962	-0.81	-0.99	87.9962	1.02	0.9
88.044	-0.81	-0.99	88.044	1.02	0.87
88.0918	-0.84	-0.99	88.0918	0.99	0.87
88.1397	-0.85	-1.01	88.1397	0.96	0.89
88.1875	-0.87	-1.01	88.1875	0.96	0.87
88.2353	-0.85	-1.03	88.2353	0.96	0.9
88.2831	-0.89	-1.03	88.2831	0.99	0.89
88.3309	-0.89	-1.01	88.3309	0.99	0.87
88.3788	-0.92	-1.04	88.3788	0.99	0.87
88.4266	-0.9	-1.04	88.4266	0.99	0.87
88.4744	-0.95	-1.04	88.4744	0.99	0.85
88.5222	-0.96	-1.06	88.5222	0.96	0.87
88.5701	-0.98	-1.06	88.5701	0.99	0.87
88.6179	-0.98	-1.04	88.6179	0.99	0.87
88.6657	-0.98	-1.07	88.6657	0.99	0.87
88.7135	-1.01	-1.07	88.7135	0.99	0.87
88.7614	-0.98	-1.04	88.7614	0.96	0.87
88.8092	-0.98	-1.02	88.8092	0.96	0.87
88.857	-0.98	-1.04	88.857	0.96	0.84
88.9048	-0.98	-1.04	88.9048	0.96	0.81
88.9527	-1.01	-1.04	88.9527	0.96	0.84
89.0005	-1.01	-1.04	89.0005	0.92	0.84
89.0483	-1.01	-1.04	89.0483	0.92	0.84
89.0961	-1.01	-1.04	89.0961	0.92	0.9
89.144	-1.03	-1.09	89.144	0.92	0.87
89.1918	-1.06	-1.06	89.1918	0.94	0.84
89.2396	-1.06	-1.04	89.2396	0.94	0.84
89.2874	-1.01	-1.01	89.2874	0.94	0.9
89.3353	-1.04	-0.99	89.3353	0.94	0.84
89.3831	-1.03	-1.04	89.3831	0.94	0.85
89.4309	-1	-1.01	89.4309	0.94	0.87
89.4787	-1	-1.01	89.4787	0.91	0.85
89.5265	-0.98	-0.99	89.5265	0.94	0.84
89.5744	-1.01	-0.99	89.5744	0.92	0.84
89.6222	-1.03	-0.99	89.6222	0.89	0.87
89.67	-1.03	-0.94	89.67	0.91	0.87
89.7178	-1.03	-0.99	89.7178	0.91	0.84
89.7657	-0.98	-0.97	89.7657	0.94	0.87
89.8135	-1	-0.99	89.8135	0.94	0.87
89.8613	-0.98	-0.99	89.8613	0.94	0.9
89.9091	-0.98	-0.99	89.9091	0.94	0.84
89.957	-0.98	-0.99	89.957	0.94	0.84
90.0048	-1.01	-0.99	90.0048	0.94	0.87
90.0526	-0.95	-0.96	90.0526	0.92	0.9
90.1004	-0.98	-0.96	90.1004	0.92	0.9
90.1483	-0.95	-0.96	90.1483	0.94	0.87
90.1961	-0.95	-0.99	90.1961	0.94	0.9
90.2439	-0.96	-0.99	90.2439	0.94	0.9
90.2917	-0.96	-0.91	90.2917	0.94	0.87
90.3396	-0.93	-0.94	90.3396	0.94	0.9
90.3874	-0.95	-0.94	90.3874	0.94	0.93
90.4352	-0.93	-0.94	90.4352	0.97	0.95
90.483	-0.9	-0.92	90.483	0.99	0.98
90.5309	-0.92	-0.92	90.5309	0.99	0.98
90.5787	-0.92	-0.92	90.5787	0.99	0.98
90.6265	-0.92	-0.94	90.6265	0.94	0.98
90.6743	-0.92	-0.92	90.6743	0.94	0.98
90.7221	-0.92	-0.92	90.7221	0.96	0.98
90.77	-0.92	-0.94	90.77	0.99	1.01
90.8178	-0.89	-0.92	90.8178	0.96	0.98
90.8656	-0.87	-0.94	90.8656	0.97	0.98
90.9134	-0.87	-0.94	90.9134	0.96	0.98
90.9613	-0.89	-0.92	90.9613	0.99	1.01
91.0091	-0.87	-0.94	91.0091	0.99	0.98
91.0569	-0.87	-0.92	91.0569	1.01	0.98
91.1047	-0.9	-0.94	91.1047	0.99	0.98
91.1526	-0.9	-0.94	91.1526	1.01	0.98
91.2004	-0.87	-0.94	91.2004	1.01	0.98
91.2482	-0.89	-0.94	91.2482	1.01	0.98
91.296	-0.92	-0.94	91.296	0.99	0.98
91.3439	-0.89	-0.96	91.3439	1.02	1.01
91.3917	-0.87	-0.96	91.3917	1.02	0.98
91.4395	-0.89	-0.96	91.4395	0.99	1.01
91.4873	-0.87	-0.96	91.4873	1.04	1.01
91.5352	-0.85	-0.94	91.5352	1.04	1.01
91.583	-0.84	-0.94	91.583	1.01	1.03
91.6308	-0.81	-0.97	91.6308	1.01	1
91.6786	-0.81	-0.94	91.6786	1.04	0.98
91.7264	-0.81	-0.99	91.7264	1.04	0.98
91.7743	-0.85	-0.96	91.7743	1.01	0.98
91.8221	-0.84	-0.96	91.8221	1.07	0.98
91.8699	-0.84	-0.96	91.8699	1.04	0.98
91.9177	-0.87	-0.99	91.9177	1.01	0.95
91.9656	-0.87	-0.99	91.9656	1.01	0.93
92.0134	-0.87	-1.02	92.0134	0.99	0.93
92.0612	-0.9	-0.99	92.0612	0.99	0.9
92.109	-0.87	-0.99	92.109	1.01	0.93
92.1569	-0.89	-0.97	92.1569	0.97	0.93
92.2047	-0.92	-0.99	92.2047	0.99	0.9
92.2525	-0.89	-0.99	92.2525	0.96	0.87
92.3003	-0.89	-1.01	92.3003	0.99	0.84
92.3482	-0.89	-1.01	92.3482	0.99	0.84
92.396	-0.89	-1.07	92.396	0.99	0.81
92.4438	-0.92	-1.04	92.4438	0.97	0.79
92.4916	-0.89	-1.01	92.4916	0.97	0.76
92.5395	-0.92	-1.04	92.5395	0.99	0.76
92.5873	-0.89	-1.04	92.5873	0.97	0.76
92.6351	-0.87	-1.04	92.6351	0.97	0.79
92.6829	-0.87	-1.04	92.6829	0.99	0.79
92.7308	-0.87	-1.04	92.7308	0.94	0.76
92.7786	-0.87	-1.04	92.7786	0.96	0.76
92.8264	-0.87	-1.04	92.8264	0.96	0.71
92.8742	-0.84	-1.07	92.8742	0.96	0.74
92.922	-0.87	-1.04	92.922	0.96	0.71
92.9699	-0.87	-1.06	92.9699	0.96	0.71
93.0177	-0.9	-1.04	93.0177	0.99	0.71
93.0655	-0.89	-1.04	93.0655	0.97	0.74
93.1133	-0.89	-1.06	93.1133	0.99	0.76
93.1612	-0.87	-1.06	93.1612	0.99	0.76
93.209	-0.87	-1.04	93.209	0.99	0.76
93.2568	-0.85	-1.02	93.2568	0.96	0.76
93.3046	-0.84	-1.02	93.3046	0.99	0.76
93.3525	-0.84	-1.02	93.3525	0.99	0.73
93.4003	-0.84	-1.02	93.4003	0.99	0.73
93.4481	-0.84	-1.02	93.4481	1.01	0.71
93.4959	-0.81	-1.02	93.4959	1.02	0.73
93.5438	-0.78	-1.02	93.5438	1.04	0.73
93.5916	-0.81	-1.02	93.5916	1.02	0.76
93.6394	-0.81	-1.02	93.6394	1.02	0.85
93.6872	-0.79	-0.99	93.6872	1.04	0.79
93.7351	-0.79	-1.01	93.7351	1.06	0.84
93.7829	-0.82	-1.02	93.7829	1.08	0.79
93.8307	-0.79	-0.99	93.8307	1.06	0.81
93.8785	-0.79	-0.99	93.8785	1.08	0.81
93.9263	-0.76	-0.97	93.9263	1.04	0.81
93.9742	-0.79	-0.99	93.9742	1.04	0.84
94.022	-0.76	-0.97	94.022	1.07	0.85
94.0698	-0.79	-0.97	94.0698	1.06	0.84
94.1176	-0.79	-0.96	94.1176	1.06	0.79
94.1655	-0.79	-0.96	94.1655	1.07	0.82
94.2133	-0.79	-0.96	94.2133	1.07	0.84
94.2611	-0.79	-0.96	94.2611	1.11	0.87
94.3089	-0.79	-0.99	94.3089	1.09	0.9
94.3568	-0.81	-0.97	94.3568	1.11	0.9
94.4046	-0.74	-0.97	94.4046	1.06	0.87
94.4524	-0.76	-0.97	94.4524	1.06	0.84
94.5002	-0.79	-0.99	94.5002	1.06	0.9
94.5481	-0.76	-1.01	94.5481	1.09	0.87
94.5959	-0.76	-0.99	94.5959	1.09	0.87
94.6437	-0.79	-0.99	94.6437	1.09	0.87
94.6915	-0.76	-0.99	94.6915	1.09	0.87
94.7394	-0.79	-0.98	94.7394	1.08	0.89
94.7872	-0.82	-0.96	94.7872	1.08	0.89
94.835	-0.76	-0.96	94.835	1.08	0.87
94.8828	-0.82	-0.96	94.8828	1.06	0.92
94.9307	-0.79	-0.96	94.9307	1.08	0.92
94.9785	-0.79	-0.98	94.9785	1.06	0.92
95.0263	-0.82	-0.98	95.0263	1.06	0.92
95.0741	-0.82	-0.96	95.0741	1.06	0.87
95.1219	-0.82	-0.94	95.1219	1.06	0.93
95.1698	-0.82	-0.96	95.1698	1.04	0.9
95.2176	-0.84	-0.98	95.2176	1.04	0.9
95.2654	-0.84	-0.98	95.2654	1.06	0.87
95.3132	-0.87	-0.98	95.3132	1.06	0.87
95.3611	-0.89	-0.98	95.3611	1.06	0.87
95.4089	-0.92	-0.96	95.4089	1.06	0.85
95.4567	-0.89	-0.98	95.4567	1.06	0.87
[truncated: 2,186 more rows]
